# Supplementary material for: N-Methyl-2-oxo-1-phenyl­propan-1-aminium chloride
Source: Acta Crystallogr Sect E Struct Rep Online. 2011 Jun 30;67(Pt 7):o1855. doi: 10.1107/S1600536811024032 (PMC3151816; doi:10.1107/S1600536811024032)
Supplement: Supplementary file 2 [file e-67-o1855-Isup2.hkl]

# 
# h,k,l, Fc-squared, Fo-squared, sigma(Fo-squared) and status flag 
# 
data_I
_shelx_title ' 1 in P2(1)/c' 
_shelx_refln_list_code          4 
_shelx_F_calc_maximum      140.70 
_exptl_crystal_F_000       424.00 
_reflns_d_resolution_high  0.7707 
 
loop_ 
 _symmetry_equiv_pos_as_xyz 
 'x, y, z' 
 '-x, y+1/2, -z+1/2' 
 '-x, -y, -z' 
 'x, -y-1/2, z-1/2' 
 
_cell_length_a    12.6307 
_cell_length_b     8.2564 
_cell_length_c    11.4226 
_cell_angle_alpha  90.000 
_cell_angle_beta  114.625 
_cell_angle_gamma  90.000 
 
_shelx_F_squared_multiplier     1.000 
 
loop_ 
 _refln_index_h 
 _refln_index_k 
 _refln_index_l 
 _refln_F_squared_calc 
 _refln_F_squared_meas 
 _refln_F_squared_sigma 
 _refln_observed_status 
   2   0   0       29.18       37.21      1.11 o 
   3   0   0    19797.74    17013.78    332.12 o 
   4   0   0     9410.48     9134.87    228.89 o 
   5   0   0     1655.51     1885.22     96.90 o 
   6   0   0     4080.99     4394.47    122.15 o 
   7   0   0      409.87      306.07      8.46 o 
   8   0   0      300.95      292.76     10.62 o 
   9   0   0      260.74      247.63      9.42 o 
  10   0   0      172.37      196.07     16.37 o 
  11   0   0        0.01        3.85      4.47 o 
  12   0   0        0.07        8.95      4.01 o 
  13   0   0      105.15      100.60     10.96 o 
  14   0   0        9.63       13.18      7.01 o 
   1   1   0     3191.40     2902.84     18.41 o 
   2   1   0      268.99      283.83      4.94 o 
   3   1   0      417.88      427.79      3.86 o 
   4   1   0     1690.96     1586.20     32.94 o 
   5   1   0      159.44      206.97      4.48 o 
   6   1   0       45.01       41.67      1.87 o 
   7   1   0       55.71       50.75      2.52 o 
   8   1   0      247.11      238.07      6.86 o 
   9   1   0       37.95       38.92      2.24 o 
  10   1   0       37.90       39.60      2.55 o 
  11   1   0      177.81      153.53      8.50 o 
  12   1   0       11.12        7.81      3.01 o 
  13   1   0       10.01        2.78      2.65 o 
  14   1   0        3.60        0.76      2.81 o 
   0   2   0      651.79      767.33     15.48 o 
   1   2   0     1878.18     2007.58     53.64 o 
   2   2   0      313.99      336.76      4.32 o 
   3   2   0      492.83      483.99      6.31 o 
   4   2   0       95.05       77.64      2.33 o 
   5   2   0       91.97       98.29      4.34 o 
   6   2   0        3.06       14.66      1.55 o 
   7   2   0       89.70      101.59      3.82 o 
   8   2   0       70.06       69.71      3.36 o 
   9   2   0        8.27       18.68      2.09 o 
  10   2   0        6.16        6.58      1.99 o 
  11   2   0       20.49       25.26      2.93 o 
  12   2   0        0.14       -1.76      3.06 o 
  13   2   0       11.96       19.62      6.57 o 
  14   2   0        1.22       -0.50      3.82 o 
   1   3   0     3514.14     3609.90     36.00 o 
   2   3   0     2411.59     2422.63     57.47 o 
   3   3   0        0.13        0.96      0.35 o 
   4   3   0      703.41      676.38     10.63 o 
   5   3   0     1178.96     1151.56     19.37 o 
   6   3   0       95.10       76.21      2.97 o 
   7   3   0      379.29      352.70      9.80 o 
   8   3   0      504.64      490.77     17.64 o 
   9   3   0        9.29       11.84      1.94 o 
  10   3   0       41.61       46.10      6.58 o 
  11   3   0      137.57      135.14      6.65 o 
  12   3   0       78.20       66.07      4.91 o 
  13   3   0        1.86        5.01      3.63 o 
  14   3   0       34.92       46.52      7.37 o 
   0   4   0      322.66      270.17      6.30 o 
   1   4   0      197.12      212.65      3.97 o 
   2   4   0        3.04       10.46      1.09 o 
   3   4   0      352.72      304.87      8.74 o 
   4   4   0      510.19      500.67     11.17 o 
   5   4   0        2.23        1.72      0.89 o 
   6   4   0      138.67      126.64      3.93 o 
   7   4   0      288.01      282.99      8.27 o 
   8   4   0      136.24      108.48      4.52 o 
   9   4   0       49.09       50.70      4.40 o 
  10   4   0      226.74      220.74     12.28 o 
  11   4   0       41.45       45.22      5.19 o 
  12   4   0        3.94        5.87      4.58 o 
  13   4   0       50.82       48.87      7.71 o 
   1   5   0        8.51        8.17      1.08 o 
   2   5   0       26.04       25.87      1.70 o 
   3   5   0       19.31       22.23      1.69 o 
   4   5   0        2.76        1.63      1.76 o 
   5   5   0        6.83       11.41      2.23 o 
   6   5   0        6.34        8.19      1.81 o 
   7   5   0       21.10       21.18      2.70 o 
   8   5   0       14.74       15.96      3.02 o 
   9   5   0        0.01        0.21      2.06 o 
  10   5   0       12.98        9.51      3.11 o 
  11   5   0        1.75       -0.09      2.50 o 
  12   5   0        3.46        4.69      3.26 o 
  13   5   0        8.11       13.22      5.80 o 
   0   6   0      352.79      346.57     11.14 o 
   1   6   0       29.44       21.88      1.54 o 
   2   6   0        1.46        4.63      1.28 o 
   3   6   0      169.06      157.88      5.52 o 
   4   6   0      112.87      105.24      5.67 o 
   5   6   0        6.12        7.71      3.58 o 
   6   6   0      116.73      111.33      6.46 o 
   7   6   0        8.83       10.04      2.91 o 
   8   6   0       51.83       49.52      4.80 o 
   9   6   0       24.50       26.60      3.89 o 
  10   6   0        4.03        4.94      2.60 o 
  11   6   0        0.76       -0.21      3.03 o 
  12   6   0        4.36        8.02      3.87 o 
   1   7   0       47.30       46.98      2.71 o 
   2   7   0      201.06      194.45      6.83 o 
   3   7   0        3.11        3.67      1.58 o 
   4   7   0        0.11        5.35      2.33 o 
   5   7   0       98.94       88.51      5.20 o 
   6   7   0       57.00       61.71      4.78 o 
   7   7   0        0.61        1.60      2.46 o 
   8   7   0       97.66      101.41      7.75 o 
   9   7   0        5.35        7.25      2.87 o 
  10   7   0        3.66        4.63      3.44 o 
  11   7   0       32.54       27.91      5.28 o 
   0   8   0        1.31        7.24      4.56 o 
   1   8   0        0.57        2.54      2.73 o 
   2   8   0       18.28       26.96      4.34 o 
   3   8   0       42.43       39.49      3.36 o 
   4   8   0        0.11        2.98      2.26 o 
   5   8   0       82.34       79.17      5.94 o 
   6   8   0       78.38       77.58      6.90 o 
   7   8   0        0.34        0.28      3.83 o 
   8   8   0        1.07        4.12      2.72 o 
   9   8   0       55.69       54.05      5.97 o 
   1   9   0        5.28        1.38      2.22 o 
   2   9   0        0.00        0.97      2.35 o 
   3   9   0        2.16        4.57      2.61 o 
   4   9   0       24.05       26.62      3.70 o 
   5   9   0        2.83        0.00      3.03 o 
   6   9   0        1.21       -1.85      3.01 o 
   7   9   0        5.20        1.94      5.79 o 
   8   9   0       12.17        7.79      4.19 o 
   0  10   0       31.46       47.12      8.77 o 
   1  10   0        0.24        0.46      2.35 o 
   2  10   0        3.83        3.57      2.83 o 
   3  10   0        0.47        3.12      3.98 o 
   4  10   0        2.35        5.72      3.58 o 
   5  10   0        0.01       -1.78      3.32 o 
 -15   1   1       24.85       23.79      5.34 o 
 -14   1   1        0.61        1.75      2.88 o 
 -13   1   1       20.91       24.39      3.95 o 
 -12   1   1       49.87       45.56      4.35 o 
 -11   1   1       45.85       43.70      5.50 o 
 -10   1   1       40.14       38.47      2.94 o 
  -9   1   1       26.33       25.00      1.81 o 
  -8   1   1       42.36       32.95      1.89 o 
  -7   1   1        0.19       -0.83      0.83 o 
  -6   1   1       73.68       56.54      2.02 o 
  -5   1   1        7.41       15.69      1.32 o 
  -4   1   1        9.36        9.27      0.42 o 
  -3   1   1      349.51      296.73      3.56 o 
  -2   1   1      266.78      315.77      4.57 o 
  -1   1   1     1206.97     1057.90     16.26 o 
   0   1   1      294.17      317.38      6.47 o 
   1   1   1      115.22      151.12      4.10 o 
   2   1   1       32.44       28.32      0.79 o 
   3   1   1     1456.65     1517.79     21.98 o 
   4   1   1     2682.97     2966.53     51.18 o 
   5   1   1        2.79        7.01      1.03 o 
   6   1   1      490.86      509.29      9.34 o 
   7   1   1      850.20      797.91     15.17 o 
   8   1   1      360.55      363.91     13.39 o 
   9   1   1       99.09       90.34      4.08 o 
  10   1   1      145.10      144.72      5.99 o 
  11   1   1      187.31      183.27     10.02 o 
  12   1   1        0.50        1.03      2.48 o 
  13   1   1       16.00       17.89      5.57 o 
  14   1   1       20.82       12.22      4.24 o 
 -15   2   1       15.09       21.41      5.84 o 
 -14   2   1       19.80       28.63      4.54 o 
 -13   2   1        3.77        7.00      3.10 o 
 -12   2   1      177.02      165.99     10.20 o 
 -11   2   1      125.73      137.36      6.17 o 
 -10   2   1        3.62        5.06      1.66 o 
  -9   2   1       26.80       30.66      2.65 o 
  -8   2   1      762.81      817.56     22.24 o 
  -7   2   1       27.01       23.46      1.79 o 
  -6   2   1        2.43        3.09      1.02 o 
  -5   2   1     2025.85     2024.98     51.42 o 
  -4   2   1      443.52      442.44      5.88 o 
  -3   2   1        5.81        4.55      0.75 o 
  -2   2   1     5568.94     5468.32     75.53 o 
  -1   2   1      181.59      228.79      4.61 o 
   0   2   1     3934.84     3748.62     66.52 o 
   1   2   1     3069.77     3131.87     63.51 o 
   2   2   1     3197.59     3421.14     52.18 o 
   3   2   1      332.61      339.82      5.08 o 
   4   2   1       92.71      103.71      2.25 o 
   5   2   1      613.01      530.71      9.56 o 
   6   2   1      754.62      686.42     16.97 o 
   7   2   1       69.53       88.02      4.06 o 
   8   2   1      401.29      403.60     14.91 o 
   9   2   1      144.42      128.19      5.44 o 
  10   2   1       10.50       13.44      2.34 o 
  11   2   1      212.51      204.47      9.30 o 
  12   2   1      109.48      124.45      8.80 o 
  13   2   1        0.52        2.05      3.68 o 
  14   2   1       29.01       35.06      6.46 o 
 -14   3   1        4.90       -0.43      3.61 o 
 -13   3   1        8.55       14.26      3.60 o 
 -12   3   1       27.43       25.92      3.52 o 
 -11   3   1        4.22        6.03      2.14 o 
 -10   3   1       56.74       54.30      3.77 o 
  -9   3   1      479.46      459.31     17.07 o 
  -8   3   1        0.50        2.90      1.85 o 
  -7   3   1       50.52       51.50      2.58 o 
  -6   3   1      946.43      992.16     23.88 o 
  -5   3   1      490.32      517.63      8.32 o 
  -4   3   1       59.95       62.37      1.79 o 
  -3   3   1      699.68      718.40     10.08 o 
  -2   3   1     1006.31     1013.34     10.89 o 
  -1   3   1        0.43        2.43      0.94 o 
   0   3   1        1.51        2.32      0.67 o 
   1   3   1       70.41      101.31      2.67 o 
   2   3   1        3.86        3.54      0.74 o 
   3   3   1      151.74      192.58      3.44 o 
   4   3   1       31.17       22.81      1.19 o 
   5   3   1      113.12      104.81      2.95 o 
   6   3   1       24.87       18.91      1.56 o 
   7   3   1       30.74       30.70      3.66 o 
   8   3   1        8.70        8.62      2.78 o 
   9   3   1        0.15        1.81      1.71 o 
  10   3   1        0.60        0.47      1.78 o 
  11   3   1       19.69       22.49      3.01 o 
  12   3   1        1.86        5.42      3.10 o 
  13   3   1        2.98       -4.10      4.15 o 
 -14   4   1       16.09       21.31      6.00 o 
 -13   4   1        8.52       12.77      5.16 o 
 -12   4   1        4.99        1.46      2.53 o 
 -11   4   1       17.59       20.65      3.51 o 
 -10   4   1       61.87       59.46      3.78 o 
  -9   4   1       47.29       53.17      3.24 o 
  -8   4   1      295.91      285.16      9.13 o 
  -7   4   1       41.74       47.48      2.36 o 
  -6   4   1       30.33       24.66      1.48 o 
  -5   4   1        7.62        6.74      1.40 o 
  -4   4   1      834.73      862.18     19.14 o 
  -3   4   1      241.80      243.47      7.06 o 
  -2   4   1      222.95      235.72      5.52 o 
  -1   4   1        0.67       -0.14      0.69 o 
   0   4   1      168.53      134.06      3.55 o 
   1   4   1       55.29       70.62      1.85 o 
   2   4   1      790.38      853.31     19.05 o 
   3   4   1        8.23        8.79      1.32 o 
   4   4   1       72.62       70.25      1.67 o 
   5   4   1        7.04        7.69      1.13 o 
   6   4   1        0.95        0.81      1.62 o 
   7   4   1      283.14      276.06     11.33 o 
   8   4   1       25.34       33.07      3.53 o 
   9   4   1       81.23       93.90      6.94 o 
  10   4   1       14.59       11.73      2.93 o 
  11   4   1       27.53       30.64      4.10 o 
  12   4   1        9.65       19.43      5.36 o 
  13   4   1        2.96        0.00      4.78 o 
 -13   5   1       15.56       24.73     10.16 o 
 -12   5   1       52.77       57.80      5.93 o 
 -11   5   1       16.31       19.77      3.68 o 
 -10   5   1       79.17       87.08      6.27 o 
  -9   5   1       10.98       18.73      5.13 o 
  -8   5   1      202.90      218.82      9.97 o 
  -7   5   1       61.50       57.59      4.10 o 
  -6   5   1      179.43      165.91      6.25 o 
  -5   5   1        0.22        2.71      1.14 o 
  -4   5   1      541.36      541.52     17.12 o 
  -3   5   1      181.00      161.37      4.75 o 
  -2   5   1      242.71      227.35      6.12 o 
  -1   5   1      780.73      760.78     13.90 o 
   0   5   1     1323.68     1297.61     24.43 o 
   1   5   1      829.75      821.47     19.64 o 
   2   5   1        0.13        3.27      1.79 o 
   3   5   1     1143.76     1077.40     65.74 o 
   4   5   1      389.55      368.89      9.91 o 
   5   5   1       74.38       73.05      3.01 o 
   6   5   1        1.77        4.18      2.05 o 
   7   5   1      532.72      511.19     19.85 o 
   8   5   1       72.94       71.01      5.51 o 
   9   5   1       63.24       73.71      5.89 o 
  10   5   1       34.46       45.96      4.47 o 
  11   5   1       37.67       41.53      5.24 o 
  12   5   1        5.22        2.88      4.68 o 
 -12   6   1       22.76       17.91      4.63 o 
 -11   6   1       42.71       43.71      4.95 o 
 -10   6   1       55.15       50.36      5.82 o 
  -9   6   1       63.63       71.08      5.58 o 
  -8   6   1      433.66      414.61     18.82 o 
  -7   6   1       18.29       28.88      3.46 o 
  -6   6   1       20.78       15.51      1.69 o 
  -5   6   1      233.93      207.54      7.07 o 
  -4   6   1      524.02      524.92     15.17 o 
  -3   6   1        7.08       13.61      1.63 o 
  -2   6   1      335.45      326.23      9.65 o 
  -1   6   1      185.52      177.87      5.29 o 
   0   6   1        0.44        3.47      1.78 o 
   1   6   1      319.24      306.80      8.60 o 
   2   6   1       15.37       13.08      2.61 o 
   3   6   1       13.91       15.89      1.82 o 
   4   6   1       92.20       87.03      6.42 o 
   5   6   1      252.79      237.26      7.98 o 
   6   6   1       12.11       15.51      2.84 o 
   7   6   1       83.51       88.99      6.34 o 
   8   6   1        1.70        0.75      3.62 o 
   9   6   1       89.77       85.52      6.62 o 
  10   6   1        1.84       -2.62      2.62 o 
  11   6   1       14.05       10.83      4.02 o 
 -11   7   1        6.25       15.80      4.80 o 
 -10   7   1        0.19        1.21      2.63 o 
  -9   7   1        8.21       11.34      3.68 o 
  -8   7   1       20.14       12.76      3.13 o 
  -7   7   1        9.40        8.93      2.92 o 
  -6   7   1       13.25       13.52      2.67 o 
  -5   7   1       14.71       17.55      3.09 o 
  -4   7   1       26.03       23.98      2.52 o 
  -3   7   1        9.96        3.65      1.67 o 
  -2   7   1      113.25      103.20      4.40 o 
  -1   7   1      161.32      147.01      6.57 o 
   0   7   1       46.03       43.00      3.43 o 
   1   7   1      181.64      183.67      6.39 o 
   2   7   1      156.62      147.19      5.69 o 
   3   7   1       41.15       32.46      2.72 o 
   4   7   1        1.87        6.59      2.62 o 
   5   7   1       63.66       61.13      3.72 o 
   6   7   1      128.45      121.87     11.40 o 
   7   7   1        6.49       10.12      3.28 o 
   8   7   1        0.33        2.14      2.95 o 
   9   7   1        0.00        5.28      3.20 o 
  10   7   1        6.41        5.54      3.20 o 
 -10   8   1        2.51        1.70      4.71 o 
  -9   8   1        3.80        2.25      2.80 o 
  -8   8   1       19.43       19.78      4.53 o 
  -7   8   1       71.54       58.54      5.70 o 
  -6   8   1        6.08        7.09      2.73 o 
  -5   8   1       52.24       52.05      3.74 o 
  -4   8   1       90.61       88.45      4.90 o 
  -3   8   1       29.69       31.08      2.75 o 
  -2   8   1       19.25       30.35      3.46 o 
  -1   8   1       92.41       82.46      5.41 o 
   0   8   1      116.07      121.23      7.09 o 
   1   8   1        0.59        0.27      3.53 o 
   2   8   1       85.12       77.38      6.05 o 
   3   8   1       23.16       17.53      2.90 o 
   4   8   1        2.33        2.76      1.90 o 
   5   8   1        0.02        6.11      4.89 o 
   6   8   1       48.11       37.92      4.78 o 
   7   8   1        1.31        4.20      2.89 o 
   8   8   1       10.43       17.57      4.61 o 
   9   8   1        2.50        5.67      3.63 o 
  -8   9   1        2.99        3.13      3.63 o 
  -7   9   1       54.84       57.35      7.95 o 
  -6   9   1       72.28       79.92      8.38 o 
  -5   9   1        9.66        8.94      3.92 o 
  -4   9   1       27.57       24.93      3.96 o 
  -3   9   1      100.72      108.88      6.63 o 
  -2   9   1       39.36       49.56      4.58 o 
  -1   9   1        2.56        3.30      2.77 o 
   0   9   1       84.21       93.24      6.12 o 
   1   9   1       15.01       18.32      3.47 o 
   2   9   1        8.18        9.48      3.44 o 
   3   9   1       19.44       23.42      4.57 o 
   4   9   1       38.69       35.05      5.91 o 
   5   9   1        0.49        0.56      2.72 o 
   6   9   1       13.46       13.98      4.38 o 
   7   9   1        2.67       -0.44      3.11 o 
  -5  10   1        2.05       -3.12      3.12 o 
  -4  10   1        0.22        1.38      3.30 o 
  -3  10   1        2.27        3.62      3.17 o 
  -2  10   1        0.42        0.99      2.53 o 
  -1  10   1        3.00        8.89      4.53 o 
   0  10   1        7.67        7.00      3.36 o 
   1  10   1        0.07        2.98      2.92 o 
   2  10   1       24.90       28.34      4.60 o 
   3  10   1       10.10       16.99      4.40 o 
   4  10   1        0.00        0.18      3.93 o 
 -15   0   2       27.46       28.51      7.71 o 
 -14   0   2        2.95        1.18      4.13 o 
 -13   0   2       84.74       93.95      9.56 o 
 -12   0   2      414.37      401.38     25.39 o 
 -11   0   2       11.08       19.24      5.51 o 
 -10   0   2      144.64      148.63     10.73 o 
  -9   0   2      231.05      230.46      6.98 o 
  -8   0   2       92.11       89.69      5.85 o 
  -7   0   2       56.63       54.22      8.75 o 
  -6   0   2       18.23       36.23      4.97 o 
  -5   0   2      189.17      161.96      5.98 o 
  -4   0   2      616.62      716.87     14.31 o 
  -3   0   2      488.04      595.30     11.26 o 
  -2   0   2     5102.96     4771.99    130.65 o 
  -1   0   2      611.73      578.92     11.62 o 
   0   0   2        4.85        1.73      0.45 o 
   1   0   2       34.49       72.06      2.64 o 
   2   0   2       12.40       10.15      1.44 o 
   3   0   2     1491.81     1523.02     72.07 o 
   4   0   2        7.11       11.00      1.60 o 
   5   0   2      224.41      250.59      7.60 o 
   6   0   2       24.78       20.34      2.34 o 
   7   0   2      188.31      180.92      6.86 o 
   8   0   2       93.03       95.16      5.94 o 
   9   0   2        1.48        2.71      1.82 o 
  10   0   2      335.68      314.22     20.71 o 
  11   0   2       37.37       43.01      8.67 o 
  12   0   2        9.05       19.91      5.18 o 
  13   0   2       51.56       56.73      8.15 o 
 -15   1   2        0.20        3.56      3.06 o 
 -14   1   2       78.64       70.63      6.51 o 
 -13   1   2        5.50        7.87      3.12 o 
 -12   1   2        1.83        1.71      2.18 o 
 -11   1   2      136.88      123.13      4.95 o 
 -10   1   2      192.41      189.93      7.00 o 
  -9   1   2        7.15        7.14      4.53 o 
  -8   1   2      637.01      576.04     14.39 o 
  -7   1   2     2345.09     2295.95     39.87 o 
  -6   1   2       15.10       11.89      0.66 o 
  -5   1   2      490.10      535.41      8.62 o 
  -4   1   2     3981.26     4077.87     66.62 o 
  -3   1   2     3204.57     3102.81     82.23 o 
  -2   1   2     1167.67     1225.94     19.46 o 
  -1   1   2    12804.47    12310.57    165.07 o 
   0   1   2        2.96        3.65      0.73 o 
   1   1   2      881.79      850.75     14.47 o 
   2   1   2      263.09      250.21      3.78 o 
   3   1   2      289.15      339.95      5.61 o 
   4   1   2        3.71        8.30      0.81 o 
   5   1   2      745.73      856.21     18.86 o 
   6   1   2      119.13      123.14      3.50 o 
   7   1   2        2.39        0.55      1.08 o 
   8   1   2      142.83      138.53      4.41 o 
   9   1   2       55.49       78.12      5.28 o 
  10   1   2        5.93       10.13      2.73 o 
  11   1   2        0.04        4.60      2.71 o 
  12   1   2       47.94       55.12      5.65 o 
  13   1   2        2.48        6.19      3.53 o 
 -15   2   2       17.93       16.63      7.92 o 
 -14   2   2        9.38       15.04      3.93 o 
 -13   2   2       17.10       23.48      4.23 o 
 -12   2   2       67.07       74.62      5.59 o 
 -11   2   2       41.33       39.54      3.16 o 
 -10   2   2        1.45        7.77      3.91 o 
  -9   2   2      192.99      199.26      8.66 o 
  -8   2   2      657.67      702.77     20.07 o 
  -7   2   2       96.11       98.98      3.49 o 
  -6   2   2      462.62      438.65     12.73 o 
  -5   2   2      272.46      323.17      9.30 o 
  -4   2   2      507.43      539.36     10.94 o 
  -3   2   2      245.74      235.91      4.29 o 
  -2   2   2     2613.89     2777.44     44.39 o 
  -1   2   2     1132.00     1003.47     16.20 o 
   0   2   2     1803.77     1653.97     32.25 o 
   1   2   2      151.58      151.80      2.48 o 
   2   2   2      797.89      856.06     15.46 o 
   3   2   2      188.22      213.36      3.84 o 
   4   2   2       52.47       72.91      2.86 o 
   5   2   2      596.33      631.74     12.30 o 
   6   2   2       14.94       16.78      1.46 o 
   7   2   2      252.72      281.80     11.64 o 
   8   2   2       75.38       58.26      3.43 o 
   9   2   2       12.42       15.23      2.11 o 
  10   2   2        3.53       12.89      3.41 o 
  11   2   2       40.01       42.45      5.49 o 
  12   2   2        0.70        0.00      2.80 o 
  13   2   2       10.71       11.34      4.13 o 
 -15   3   2       14.78       19.94      7.43 o 
 -14   3   2       22.31       24.68      5.89 o 
 -13   3   2       24.82       32.26      4.54 o 
 -12   3   2       41.84       36.31      4.36 o 
 -11   3   2       44.82       52.62      3.94 o 
 -10   3   2      267.78      271.65      9.91 o 
  -9   3   2      276.25      279.64     10.92 o 
  -8   3   2       84.53       87.97      4.50 o 
  -7   3   2      126.06      114.85      4.06 o 
  -6   3   2       31.77       24.75      1.66 o 
  -5   3   2      584.65      596.94     11.99 o 
  -4   3   2     1699.91     1734.57     31.51 o 
  -3   3   2      291.22      331.50      7.49 o 
  -2   3   2        2.39        1.76      0.53 o 
  -1   3   2     1148.71     1063.73     19.14 o 
   0   3   2     2591.18     2576.20     51.04 o 
   1   3   2        4.70        7.60      1.04 o 
   2   3   2      174.48      166.82      3.49 o 
   3   3   2     1149.44     1235.86     22.71 o 
   4   3   2      598.65      622.74     11.88 o 
   5   3   2       15.74       20.29      1.85 o 
   6   3   2      134.78      150.74      4.26 o 
   7   3   2      197.50      184.42      7.72 o 
   8   3   2       64.22       49.11      3.56 o 
   9   3   2      193.14      179.55     11.73 o 
  10   3   2        0.70        2.66      1.93 o 
  11   3   2        0.05        3.20      2.19 o 
  12   3   2        5.43       20.64     18.55 o 
  13   3   2       13.14       11.33      4.98 o 
 -14   4   2        1.65        1.53      4.07 o 
 -13   4   2       18.82       19.71      4.11 o 
 -12   4   2       59.63       54.18      5.40 o 
 -11   4   2        8.37       11.92      4.79 o 
 -10   4   2       39.60       42.12      3.51 o 
  -9   4   2       47.69       53.47      3.48 o 
  -8   4   2      434.44      404.09     12.10 o 
  -7   4   2      228.47      215.25      6.34 o 
  -6   4   2      285.48      270.41      7.74 o 
  -5   4   2      297.94      277.99      5.38 o 
  -4   4   2       10.58       10.40      1.01 o 
  -3   4   2      282.52      292.70      8.14 o 
  -2   4   2     2087.58     2170.39     40.75 o 
  -1   4   2      347.29      375.99      8.78 o 
   0   4   2      302.15      289.78      7.84 o 
   1   4   2     1332.49     1361.26     25.18 o 
   2   4   2       22.26       34.66      1.51 o 
   3   4   2      856.81      884.64     24.66 o 
   4   4   2      821.49      780.43     19.47 o 
   5   4   2        0.08        1.95      0.74 o 
   6   4   2      159.22      145.64      5.31 o 
   7   4   2      800.70      767.92     23.45 o 
   8   4   2        1.14        1.82      1.58 o 
   9   4   2       37.91       43.69      3.25 o 
  10   4   2      100.38      108.13      7.33 o 
  11   4   2       42.96       48.47      5.67 o 
  12   4   2        3.91       -4.35      4.35 o 
 -13   5   2        0.03       -0.23      4.73 o 
 -12   5   2        2.36        3.55      2.91 o 
 -11   5   2        6.59        3.09      2.64 o 
 -10   5   2       14.65       14.55      4.28 o 
  -9   5   2        1.00       -2.15      2.15 o 
  -8   5   2        3.88       11.96      3.52 o 
  -7   5   2        0.11        3.21      1.96 o 
  -6   5   2       32.37       36.50      2.94 o 
  -5   5   2        5.52        7.59      2.07 o 
  -4   5   2       42.61       40.44      2.42 o 
  -3   5   2        1.00        0.68      1.04 o 
  -2   5   2       48.86       47.24      2.08 o 
  -1   5   2        6.82        7.65      2.02 o 
   0   5   2       36.38       36.96      2.02 o 
   1   5   2       15.25       15.64      0.94 o 
   2   5   2        9.06        9.12      1.75 o 
   3   5   2       64.00       55.46      5.86 o 
   4   5   2        1.66        1.06      2.24 o 
   5   5   2       40.39       40.39      2.74 o 
   6   5   2       92.05      101.59      5.99 o 
   7   5   2        2.80        3.09      2.46 o 
   8   5   2        0.75        3.70      2.32 o 
   9   5   2      116.88      119.58      8.09 o 
  10   5   2       11.48       14.74      3.73 o 
  11   5   2        3.26        2.62      2.81 o 
  12   5   2        9.64        6.97     12.00 o 
 -13   6   2       20.57       17.99      4.65 o 
 -12   6   2       55.90       61.63      6.39 o 
 -11   6   2        6.35       16.12      4.03 o 
 -10   6   2        0.09       -0.26      2.28 o 
  -9   6   2      117.68      118.67      7.28 o 
  -8   6   2       62.11       69.91      5.52 o 
  -7   6   2       25.78       23.46      3.04 o 
  -6   6   2       50.34       54.53      3.07 o 
  -5   6   2      119.10      123.36      6.35 o 
  -4   6   2      253.72      238.84      8.02 o 
  -3   6   2        1.09       -0.13      1.28 o 
  -2   6   2       74.10       70.22      3.04 o 
  -1   6   2      136.53      128.36      4.00 o 
   0   6   2       29.68       28.45      2.03 o 
   1   6   2       65.39       59.28      5.27 o 
   2   6   2        4.58        4.41      1.42 o 
   3   6   2        0.03       -0.90      1.86 o 
   4   6   2       66.60       56.43      4.02 o 
   5   6   2       10.35       14.12      2.51 o 
   6   6   2        6.27        9.41      4.60 o 
   7   6   2       93.35      110.33      7.62 o 
   8   6   2       14.56       18.00      3.55 o 
   9   6   2        0.81        3.95      2.87 o 
  10   6   2       26.32       31.04      4.86 o 
  11   6   2       37.22       32.38      5.41 o 
 -12   7   2        0.42        9.33      4.69 o 
 -11   7   2       10.30        5.01      3.07 o 
 -10   7   2       43.70       47.03      5.69 o 
  -9   7   2        3.56        3.91      3.07 o 
  -8   7   2       13.12        7.58      2.84 o 
  -7   7   2       53.52       65.51      5.61 o 
  -6   7   2        9.40       12.61      2.65 o 
  -5   7   2      108.13      110.18      5.07 o 
  -4   7   2      182.47      185.50      7.21 o 
  -3   7   2        1.88        5.21      1.79 o 
  -2   7   2      169.46      168.36      5.97 o 
  -1   7   2      452.87      434.86     16.90 o 
   0   7   2      140.03      131.15      5.08 o 
   1   7   2      104.49      124.17      5.33 o 
   2   7   2      496.00      481.95     16.13 o 
   3   7   2      230.56      218.38      8.17 o 
   4   7   2        4.96       15.19      3.46 o 
   5   7   2      257.06      256.11      9.52 o 
   6   7   2       64.71       64.27      5.51 o 
   7   7   2       16.05       10.99      3.46 o 
   8   7   2       66.75       59.73      5.73 o 
   9   7   2       45.16       50.50      5.61 o 
  10   7   2        0.86        1.56      4.00 o 
 -10   8   2       14.39       18.17      8.24 o 
  -9   8   2       10.36       11.28      3.67 o 
  -8   8   2        4.36        5.34      3.37 o 
  -7   8   2       83.76       71.22      6.12 o 
  -6   8   2       85.11       85.89      6.39 o 
  -5   8   2        2.27        2.85      1.80 o 
  -4   8   2       15.94       11.72      2.30 o 
  -3   8   2       90.08       88.77      6.93 o 
  -2   8   2       48.84       60.24      6.52 o 
  -1   8   2        3.46        2.86      2.26 o 
   0   8   2       36.55       39.90      4.13 o 
   1   8   2       19.19       25.62      3.53 o 
   2   8   2        1.37        2.56      1.58 o 
   3   8   2        0.81        5.87      3.40 o 
   4   8   2       16.80       22.68      2.84 o 
   5   8   2       19.22       22.26      3.84 o 
   6   8   2        0.42        2.94      2.86 o 
   7   8   2       15.71       24.01      4.25 o 
   8   8   2        2.80        2.78      3.13 o 
  -8   9   2        0.83        1.50      5.00 o 
  -7   9   2        1.30       -1.74      3.64 o 
  -6   9   2        6.30        1.28      3.20 o 
  -5   9   2        0.41       -3.27      3.27 o 
  -4   9   2        1.50        3.28      3.00 o 
  -3   9   2       11.82       18.17      3.38 o 
  -2   9   2        3.06        7.32      3.10 o 
  -1   9   2       24.26       30.95      4.24 o 
   0   9   2        1.98        2.07      3.27 o 
   1   9   2        0.66        1.30      3.69 o 
   2   9   2        0.35        0.50      2.18 o 
   3   9   2        2.33        0.40      2.07 o 
   4   9   2        1.47        6.23      4.68 o 
   5   9   2        1.85        7.46      4.88 o 
   6   9   2        2.41       -0.88      3.68 o 
  -5  10   2       21.98       23.80      5.74 o 
  -4  10   2        8.29       10.18      4.46 o 
  -3  10   2       51.11       51.74      5.83 o 
  -2  10   2       13.48       14.32      3.84 o 
  -1  10   2        0.62        0.18      3.01 o 
   0  10   2       17.18       22.72      3.92 o 
   1  10   2       83.42       82.74      7.26 o 
   2  10   2        7.56        8.91      3.97 o 
   3  10   2       17.10       22.24      6.60 o 
   4  10   2       28.80       30.36      5.99 o 
 -15   1   3       22.57       28.98      4.93 o 
 -14   1   3        1.94       -0.28      2.57 o 
 -13   1   3      101.40       98.02      7.47 o 
 -12   1   3      220.17      205.43     12.26 o 
 -11   1   3        7.25        7.98      1.75 o 
 -10   1   3        2.27        1.26      1.93 o 
  -9   1   3     1344.73     1341.57     36.66 o 
  -8   1   3      449.16      448.28     10.52 o 
  -7   1   3       18.80       20.13      1.45 o 
  -6   1   3     2394.73     2592.95     50.61 o 
  -5   1   3     3659.17     3815.83     73.23 o 
  -4   1   3     2421.36     2354.42     47.80 o 
  -3   1   3     4864.48     5189.85     89.22 o 
  -2   1   3     2806.73     2988.24     44.30 o 
  -1   1   3     6569.37     6683.42     93.19 o 
   0   1   3      742.57      780.72     16.11 o 
   1   1   3     2757.45     2877.71     52.96 o 
   2   1   3      266.95      283.14      8.16 o 
   3   1   3       51.78       49.75      1.66 o 
   4   1   3      185.63      160.02      3.87 o 
   5   1   3      450.65      431.99      9.63 o 
   6   1   3       79.27       74.34      3.03 o 
   7   1   3      213.92      217.48      6.45 o 
   8   1   3       43.91       44.82      2.71 o 
   9   1   3        3.99        6.58      1.86 o 
  10   1   3       89.00       80.99      6.11 o 
  11   1   3       66.37       76.04      7.09 o 
  12   1   3        2.89        0.21      2.50 o 
  13   1   3        3.43       -0.20      2.92 o 
 -15   2   3        2.77        4.97      4.16 o 
 -14   2   3       16.49       20.99      4.11 o 
 -13   2   3       42.59       50.75      5.56 o 
 -12   2   3       49.06       55.32      6.17 o 
 -11   2   3       72.66       85.49      4.35 o 
 -10   2   3      201.18      182.18      6.82 o 
  -9   2   3        7.44       13.60      5.02 o 
  -8   2   3        0.07        2.54      1.29 o 
  -7   2   3      399.30      362.46      6.76 o 
  -6   2   3        1.86        3.23      1.19 o 
  -5   2   3      456.14      483.72      9.60 o 
  -4   2   3      429.78      426.45      9.30 o 
  -3   2   3      379.36      338.18      6.39 o 
  -2   2   3     2303.05     2279.62     38.86 o 
  -1   2   3     5479.23     5262.53    161.29 o 
   0   2   3      279.04      259.92     12.34 o 
   1   2   3        0.00        0.66      0.64 o 
   2   2   3     1840.39     1808.65     34.23 o 
   3   2   3     3074.38     3175.63     66.06 o 
   4   2   3       40.96       40.50      1.61 o 
   5   2   3      329.72      297.15      6.83 o 
   6   2   3      104.90       98.50      3.28 o 
   7   2   3      644.23      630.47     18.13 o 
   8   2   3       56.21       61.75      3.95 o 
   9   2   3       13.64       16.71      2.55 o 
  10   2   3      104.47       88.89      5.45 o 
  11   2   3        0.73        4.03      2.92 o 
  12   2   3        0.33        4.79      3.30 o 
 -15   3   3        6.54       10.77      4.56 o 
 -14   3   3       15.14       16.03      4.86 o 
 -13   3   3       45.81       40.32      4.57 o 
 -12   3   3       46.07       36.28      3.69 o 
 -11   3   3       15.77       24.26      2.90 o 
 -10   3   3        0.68        2.72      1.84 o 
  -9   3   3      213.41      183.93     11.95 o 
  -8   3   3       16.08       15.55      2.15 o 
  -7   3   3        1.50        0.00      0.67 o 
  -6   3   3      701.40      669.38     13.47 o 
  -5   3   3       91.01       73.00      2.22 o 
  -4   3   3      320.87      376.39      8.27 o 
  -3   3   3      299.34      279.71      5.85 o 
  -2   3   3        6.47        6.37      1.15 o 
  -1   3   3     2241.60     2296.18    101.45 o 
   0   3   3       42.70       55.06      2.09 o 
   1   3   3      334.03      360.48      9.10 o 
   2   3   3       19.55       22.34      1.15 o 
   3   3   3      120.92      123.10      2.98 o 
   4   3   3       25.91       30.44      2.14 o 
   5   3   3      241.10      246.68      9.03 o 
   6   3   3        1.01        3.84      2.30 o 
   7   3   3      286.54      304.16     10.47 o 
   8   3   3       37.99       41.62      4.93 o 
   9   3   3       22.05       35.26      7.38 o 
  10   3   3       40.17       42.22      4.02 o 
  11   3   3       60.96       65.26      8.38 o 
  12   3   3        9.07        3.57      4.32 o 
 -14   4   3        9.15        6.24      4.56 o 
 -13   4   3        5.49        8.75      3.11 o 
 -12   4   3        0.57        7.03      3.03 o 
 -11   4   3       21.88       26.72      3.02 o 
 -10   4   3        6.84        7.46      2.22 o 
  -9   4   3       45.47       46.97      3.09 o 
  -8   4   3       91.86       93.67      5.96 o 
  -7   4   3      258.69      242.52      6.82 o 
  -6   4   3       75.07       70.94      2.80 o 
  -5   4   3      219.09      242.28      5.44 o 
  -4   4   3      652.56      682.00     15.15 o 
  -3   4   3      342.62      355.01      7.22 o 
  -2   4   3      153.81      129.48      4.37 o 
  -1   4   3     1306.24     1268.75     29.04 o 
   0   4   3      967.74     1046.94     20.72 o 
   1   4   3       26.42       31.90      2.12 o 
   2   4   3      467.72      487.82     11.44 o 
   3   4   3       94.24       84.73      3.07 o 
   4   4   3      234.94      244.31      7.75 o 
   5   4   3       43.41       39.36      2.38 o 
   6   4   3      410.66      364.98      9.29 o 
   7   4   3       56.20       51.01      3.73 o 
   8   4   3        1.14        3.28      3.50 o 
   9   4   3       50.73       55.82      5.57 o 
  10   4   3       27.93       27.34      4.54 o 
  11   4   3       35.05       29.96      5.12 o 
  12   4   3        7.78       10.24      5.82 o 
 -14   5   3        0.64        0.51      4.63 o 
 -13   5   3       21.98       23.33      6.61 o 
 -12   5   3      146.24      151.46      9.61 o 
 -11   5   3       63.80       73.21      6.40 o 
 -10   5   3       39.41       36.39      4.17 o 
  -9   5   3      395.96      401.53     16.89 o 
  -8   5   3       70.34       89.25      5.65 o 
  -7   5   3       14.83       11.65      2.06 o 
  -6   5   3      105.03       91.83      3.77 o 
  -5   5   3      337.10      361.80     12.78 o 
  -4   5   3        0.69        1.60      1.12 o 
  -3   5   3      391.21      378.26      8.15 o 
  -2   5   3      278.79      289.09      6.57 o 
  -1   5   3        0.43        0.38      1.09 o 
   0   5   3       89.28       72.02      5.80 o 
   1   5   3      231.72      199.60      4.72 o 
   2   5   3      441.86      430.36     11.65 o 
   3   5   3       46.48       50.08      4.06 o 
   4   5   3      225.08      204.74     12.61 o 
   5   5   3      151.43      130.18      5.01 o 
   6   5   3        1.18        1.18      2.25 o 
   7   5   3        0.63        0.37      1.99 o 
   8   5   3      100.60       97.31      6.85 o 
   9   5   3        5.36       10.61      3.37 o 
  10   5   3       37.43       50.05      5.87 o 
  11   5   3       26.12       18.08      4.42 o 
 -13   6   3        8.21       11.29      6.18 o 
 -12   6   3        2.52        4.34      3.34 o 
 -11   6   3        9.89       15.51      3.36 o 
 -10   6   3        4.66        8.87      3.96 o 
  -9   6   3       16.64       21.54      3.62 o 
  -8   6   3        5.21       20.14      7.56 o 
  -7   6   3      116.62       96.59      4.91 o 
  -6   6   3       57.21       58.23      3.78 o 
  -5   6   3        0.68        4.02      1.63 o 
  -4   6   3       13.63       10.87      1.95 o 
  -3   6   3      104.20      111.65      4.53 o 
  -2   6   3      219.23      225.98      7.38 o 
  -1   6   3        0.11        0.78      1.34 o 
   0   6   3      106.61      127.75      3.91 o 
   1   6   3       12.56       12.92      2.86 o 
   2   6   3        0.31        2.86      1.34 o 
   3   6   3        1.07        2.22      1.77 o 
   4   6   3        3.89        1.40      1.97 o 
   5   6   3        8.37        7.76      1.67 o 
   6   6   3      110.44      120.11      7.47 o 
   7   6   3        0.05       -0.21      2.14 o 
   8   6   3       51.68       48.25      4.95 o 
   9   6   3       45.52       55.15      5.80 o 
  10   6   3        2.86        5.08      3.47 o 
 -12   7   3        0.84        2.06      3.75 o 
 -11   7   3       11.04       20.91      5.10 o 
 -10   7   3        3.45       18.71      3.91 o 
  -9   7   3        0.36        1.96      2.59 o 
  -8   7   3        3.64        7.30      3.12 o 
  -7   7   3       12.33       16.80      3.11 o 
  -6   7   3        1.61        0.13      1.85 o 
  -5   7   3        6.02        5.40      1.94 o 
  -4   7   3       82.60       87.11      4.40 o 
  -3   7   3       67.82       61.67      3.45 o 
  -2   7   3       18.13       22.40      2.13 o 
  -1   7   3      248.53      252.78     11.70 o 
   0   7   3       96.39       77.62      4.16 o 
   1   7   3       29.51       33.80      6.40 o 
   2   7   3        2.06        2.99      1.67 o 
   3   7   3       58.07       54.35      3.79 o 
   4   7   3       80.67       81.30      4.70 o 
   5   7   3        5.17        2.64      2.37 o 
   6   7   3        0.01        0.94      2.64 o 
   7   7   3        0.84       -2.81      2.88 o 
   8   7   3        3.98        3.60      3.11 o 
   9   7   3        1.95        0.79      2.76 o 
 -10   8   3       30.78       34.93      5.42 o 
  -9   8   3        0.44        3.79      2.97 o 
  -8   8   3       19.85        7.86      3.13 o 
  -7   8   3       37.66       39.28      7.01 o 
  -6   8   3        0.44        2.66      1.98 o 
  -5   8   3       28.06       26.82      3.90 o 
  -4   8   3       44.66       35.89      3.14 o 
  -3   8   3       10.91       17.93      2.98 o 
  -2   8   3       36.61       36.86      4.25 o 
  -1   8   3      133.53      138.87      8.51 o 
   0   8   3        0.34        0.73      3.37 o 
   1   8   3       15.72       23.00      3.28 o 
   2   8   3       64.36       62.67      4.17 o 
   3   8   3      114.55      110.78      6.50 o 
   4   8   3        3.78        5.30      3.49 o 
   5   8   3       20.36       22.82      4.40 o 
   6   8   3        8.24        7.70      4.04 o 
   7   8   3       50.51       54.42      6.11 o 
   8   8   3        0.65       -3.08      3.08 o 
  -8   9   3        9.64        6.92      5.16 o 
  -7   9   3        5.63        7.63      4.15 o 
  -6   9   3        0.24        5.91      3.32 o 
  -5   9   3       17.62       31.06      6.05 o 
  -4   9   3        5.93        8.14      3.02 o 
  -3   9   3        9.02       13.42      3.25 o 
  -2   9   3        6.79        3.51      2.69 o 
  -1   9   3       29.18       34.65      4.34 o 
   0   9   3       23.75       28.89      3.84 o 
   1   9   3       62.03       71.19      5.82 o 
   2   9   3        0.86        1.98      2.96 o 
   3   9   3       10.00       16.64      3.18 o 
   4   9   3       20.99       26.44      5.95 o 
   5   9   3       47.76       52.04      7.27 o 
   6   9   3        9.86        5.68      3.90 o 
  -5  10   3        6.36        5.82      4.15 o 
  -4  10   3       14.53       30.39      5.56 o 
  -3  10   3        6.06        8.60      3.21 o 
  -2  10   3        1.26        4.35      3.29 o 
  -1  10   3       11.72       11.63      3.76 o 
   0  10   3        2.75        0.21      2.55 o 
   1  10   3        0.00        2.74      2.82 o 
   2  10   3        1.05        5.98      4.10 o 
   3  10   3        0.51        2.73      3.44 o 
 -16   0   4        9.70        9.99      6.35 o 
 -15   0   4       64.70       67.70     10.33 o 
 -14   0   4       21.82       19.63      5.03 o 
 -13   0   4        0.00        7.81      4.50 o 
 -12   0   4       15.84       14.74      4.77 o 
 -11   0   4      207.03      214.45     14.17 o 
 -10   0   4      182.11      184.56     11.53 o 
  -9   0   4      488.67      466.50     21.62 o 
  -8   0   4      270.40      289.34     13.62 o 
  -7   0   4       53.77       71.08      4.81 o 
  -6   0   4        1.31        1.63      1.06 o 
  -5   0   4      984.91     1115.08     29.20 o 
  -4   0   4      283.56      352.74      8.25 o 
  -3   0   4      720.72      817.20     16.32 o 
  -2   0   4     2263.27     2176.56     43.55 o 
  -1   0   4     2289.21     2395.08     81.06 o 
   0   0   4     1303.45     1450.84     27.33 o 
   1   0   4     2013.41     2097.26     53.72 o 
   2   0   4     2478.46     2303.09    111.64 o 
   3   0   4       59.93       64.81      5.44 o 
   4   0   4      556.03      537.03     16.68 o 
   5   0   4     2281.38     2397.49     84.63 o 
   6   0   4       45.73       31.66      3.00 o 
   7   0   4       14.00       17.80      3.30 o 
   8   0   4      206.79      211.97     11.90 o 
   9   0   4       14.33       10.86      4.80 o 
  10   0   4        5.39        8.27      3.87 o 
  11   0   4       55.85       58.70      7.91 o 
  12   0   4        3.55        4.94      4.49 o 
 -16   1   4        0.93        2.39      3.03 o 
 -15   1   4        6.33        0.69      2.83 o 
 -14   1   4       26.81       25.51      4.28 o 
 -13   1   4       30.09       31.38      4.20 o 
 -12   1   4        5.31        5.00      3.22 o 
 -11   1   4      383.89      365.45     13.08 o 
 -10   1   4        4.08        6.28      2.57 o 
  -9   1   4        0.22       -0.62      1.02 o 
  -8   1   4      118.93      121.29      3.39 o 
  -7   1   4      287.45      276.00      5.95 o 
  -6   1   4      398.70      394.31      9.58 o 
  -5   1   4      791.15      891.78     23.38 o 
  -4   1   4      104.19       99.07      2.20 o 
  -3   1   4      378.30      398.21      6.72 o 
  -2   1   4      235.66      223.40      3.12 o 
  -1   1   4      237.03      211.08      4.95 o 
   0   1   4        4.73        3.34      0.48 o 
   1   1   4      856.52      966.75     28.48 o 
   2   1   4      394.41      361.01      8.80 o 
   3   1   4       19.23       16.36      1.77 o 
   4   1   4        2.71        0.63      1.20 o 
   5   1   4       36.88       36.14      1.95 o 
   6   1   4       79.38       65.74      3.02 o 
   7   1   4      384.82      394.96     12.04 o 
   8   1   4       80.85       83.59      3.86 o 
   9   1   4      153.11      153.94      7.15 o 
  10   1   4       53.69       64.26      9.60 o 
  11   1   4       28.05       56.05     14.67 o 
  12   1   4       21.32       18.57      4.25 o 
 -15   2   4        9.29        5.14      3.57 o 
 -14   2   4        1.24        1.57      2.59 o 
 -13   2   4       23.08       21.68      3.83 o 
 -12   2   4        5.06        6.15      2.00 o 
 -11   2   4        3.65        7.91      1.95 o 
 -10   2   4      377.36      358.10     11.77 o 
  -9   2   4       31.19       31.09      2.59 o 
  -8   2   4       24.75       37.26      2.16 o 
  -7   2   4        7.45        5.79      1.21 o 
  -6   2   4      185.13      204.65      5.06 o 
  -5   2   4      188.05      207.33      5.13 o 
  -4   2   4       49.80       59.48      4.44 o 
  -3   2   4      443.53      448.26     14.15 o 
  -2   2   4       20.83       19.36      1.06 o 
  -1   2   4      988.62      942.34     18.00 o 
   0   2   4      689.97      787.04     26.48 o 
   1   2   4       25.40       25.86      2.59 o 
   2   2   4       97.19      120.66      3.46 o 
   3   2   4      141.44      140.80      3.66 o 
   4   2   4        0.67       -0.91      0.91 o 
   5   2   4       22.49       22.53      1.69 o 
   6   2   4      143.60      150.68      6.37 o 
   7   2   4       14.35       15.35      1.76 o 
   8   2   4       92.40       94.40      5.33 o 
   9   2   4        0.49        0.71      3.00 o 
  10   2   4        4.05        6.18      2.68 o 
  11   2   4        1.16        2.30      3.14 o 
  12   2   4       15.31       30.08      6.75 o 
 -15   3   4        9.20        7.21      4.72 o 
 -14   3   4       29.35       46.97      5.79 o 
 -13   3   4      141.92      146.74      7.85 o 
 -12   3   4       66.33       67.38      4.84 o 
 -11   3   4        1.88        3.90      2.03 o 
 -10   3   4      132.72      139.14      6.24 o 
  -9   3   4      647.64      675.52     20.91 o 
  -8   3   4       61.50       48.30      2.96 o 
  -7   3   4      116.48      107.67      4.08 o 
  -6   3   4       59.96       56.81      2.69 o 
  -5   3   4       29.55       45.07      2.28 o 
  -4   3   4       91.93       92.38      2.95 o 
  -3   3   4      876.52      787.53     37.81 o 
  -2   3   4     1971.03     1991.27     40.73 o 
  -1   3   4      382.13      443.36     10.99 o 
   0   3   4     1229.08     1216.31     26.91 o 
   1   3   4      393.12      484.78     10.01 o 
   2   3   4     1025.81     1072.81     23.20 o 
   3   3   4     1742.47     1712.07     39.32 o 
   4   3   4        2.74        3.34      1.35 o 
   5   3   4      124.37      118.24      3.92 o 
   6   3   4     1389.79     1359.15     39.18 o 
   7   3   4        4.25        8.64      2.06 o 
   8   3   4        1.61       -2.15      2.16 o 
   9   3   4      156.21      153.18      7.59 o 
  10   3   4      137.36      116.90      7.33 o 
  11   3   4        0.69        0.72      3.65 o 
 -15   4   4       21.26       23.27      6.98 o 
 -14   4   4       13.16        8.07      4.93 o 
 -13   4   4        8.72        7.62      2.93 o 
 -12   4   4       36.31       47.24      5.15 o 
 -11   4   4      134.87      121.96     12.21 o 
 -10   4   4       42.81       44.72      3.07 o 
  -9   4   4       75.43       72.88      3.97 o 
  -8   4   4      168.59      167.84      6.09 o 
  -7   4   4       48.81       46.51      2.15 o 
  -6   4   4      216.97      222.02      6.31 o 
  -5   4   4      954.80      916.43     26.21 o 
  -4   4   4       19.46       24.49      1.47 o 
  -3   4   4        7.55        8.94      1.00 o 
  -2   4   4      650.65      618.76     15.00 o 
  -1   4   4      372.16      374.09      8.04 o 
   0   4   4        0.08       -0.91      0.91 o 
   1   4   4       57.61       50.55      1.96 o 
   2   4   4      149.58      161.76      4.36 o 
   3   4   4      114.76      119.62      3.44 o 
   4   4   4       44.67       38.44      2.03 o 
   5   4   4       41.20       38.25      1.98 o 
   6   4   4       60.25       54.69      2.89 o 
   7   4   4       11.72        8.05      1.82 o 
   8   4   4      140.84      134.09      8.70 o 
   9   4   4        6.02       10.03      3.30 o 
  10   4   4        0.45       -2.83      2.83 o 
  11   4   4        5.66        6.34      4.11 o 
 -14   5   4        4.69        6.38      4.41 o 
 -13   5   4        1.82        5.05      3.36 o 
 -12   5   4        2.32        0.13      4.43 o 
 -11   5   4       43.56       41.65      5.48 o 
 -10   5   4       35.01       27.94      3.86 o 
  -9   5   4       11.33       17.61      5.17 o 
  -8   5   4      183.99      175.90      9.02 o 
  -7   5   4      200.49      187.96      5.28 o 
  -6   5   4       58.34       50.06      4.45 o 
  -5   5   4       56.45       53.42      3.14 o 
  -4   5   4      494.99      499.17     13.32 o 
  -3   5   4      349.24      321.60      9.15 o 
  -2   5   4       19.29       20.99      2.32 o 
  -1   5   4      151.10      153.36      4.86 o 
   0   5   4      207.19      219.88      5.80 o 
   1   5   4       33.22       34.29      1.66 o 
   2   5   4       29.31       31.85      1.79 o 
   3   5   4       12.02       13.27      2.40 o 
   4   5   4        1.25        1.79      1.00 o 
   5   5   4        0.39       -1.26      1.92 o 
   6   5   4        9.50       12.27      4.74 o 
   7   5   4       25.02       32.44      5.78 o 
   8   5   4        0.08        0.21      2.70 o 
   9   5   4        1.36       -0.41      2.50 o 
  10   5   4        4.41        5.62      3.47 o 
 -13   6   4        3.67        3.59      3.49 o 
 -12   6   4        3.42        6.50      3.68 o 
 -11   6   4       19.00       32.33      4.59 o 
 -10   6   4       11.12        8.82      4.26 o 
  -9   6   4      113.43      104.89      6.98 o 
  -8   6   4       57.94       64.00      5.03 o 
  -7   6   4        0.44        0.89      3.94 o 
  -6   6   4      331.55      306.31     12.68 o 
  -5   6   4      394.68      379.89     14.34 o 
  -4   6   4       35.04       33.78      2.78 o 
  -3   6   4      383.37      366.50      9.41 o 
  -2   6   4      325.25      318.80      8.41 o 
  -1   6   4      281.55      266.74      6.95 o 
   0   6   4       76.61       78.20      3.34 o 
   1   6   4      155.46      146.63      6.11 o 
   2   6   4       90.32       86.59      4.92 o 
   3   6   4        2.04        4.06      1.79 o 
   4   6   4       40.56       44.19      4.29 o 
   5   6   4       33.23       26.53      2.85 o 
   6   6   4        0.83        3.46      3.52 o 
   7   6   4       11.10        8.41      3.32 o 
   8   6   4       12.58       17.88      3.98 o 
   9   6   4        0.07        0.15      2.56 o 
 -12   7   4        6.88       10.20      3.99 o 
 -11   7   4       20.85       25.21      4.62 o 
 -10   7   4       53.56       54.09      6.53 o 
  -9   7   4       63.62       68.63      6.24 o 
  -8   7   4       10.07        6.17      2.90 o 
  -7   7   4      114.19      115.00      5.80 o 
  -6   7   4       37.37       40.68      3.24 o 
  -5   7   4        1.64        5.79      2.19 o 
  -4   7   4       36.12       42.49      3.39 o 
  -3   7   4      152.84      148.54      8.33 o 
  -2   7   4       13.49       17.78      2.70 o 
  -1   7   4       38.91       30.98      3.27 o 
   0   7   4       73.76       66.20      3.84 o 
   1   7   4       12.84       14.97      4.28 o 
   2   7   4       11.58       14.62      2.40 o 
   3   7   4       98.55       97.13      5.44 o 
   4   7   4       32.19       31.59      3.36 o 
   5   7   4        2.81        4.24      4.26 o 
   6   7   4       35.98       40.00      5.21 o 
   7   7   4       24.94       14.92      4.27 o 
   8   7   4        1.45        4.21      4.45 o 
 -10   8   4        0.60       -1.12      2.72 o 
  -9   8   4       12.99       11.60      3.85 o 
  -8   8   4       12.94       19.09      4.14 o 
  -7   8   4       39.58       39.12      4.85 o 
  -6   8   4       12.00       16.49      3.30 o 
  -5   8   4       59.56       65.27      4.56 o 
  -4   8   4       26.41       29.96      3.63 o 
  -3   8   4        0.05        2.88      2.49 o 
  -2   8   4        2.81        0.80      2.61 o 
  -1   8   4      103.73       99.06      6.75 o 
   0   8   4        0.54        7.00      3.48 o 
   1   8   4       10.66       20.11      2.76 o 
   2   8   4       12.06       24.26      4.15 o 
   3   8   4        0.20        3.30      2.19 o 
   4   8   4       10.32       12.26      3.31 o 
   5   8   4        5.60        9.49      3.62 o 
   6   8   4        0.08        0.60      2.66 o 
   7   8   4       10.73       16.01      6.39 o 
  -8   9   4        6.55       10.82      4.61 o 
  -7   9   4        0.64        1.49      3.42 o 
  -6   9   4       28.20       23.85      4.83 o 
  -5   9   4        0.09        0.51      2.63 o 
  -4   9   4        1.21       -0.62      2.61 o 
  -3   9   4        0.04       -2.57      2.57 o 
  -2   9   4        3.80        1.83      2.57 o 
  -1   9   4        4.73        5.53      2.98 o 
   0   9   4        0.87        2.04      2.72 o 
   1   9   4        0.45        1.31      2.21 o 
   2   9   4        0.50        5.01      2.88 o 
   3   9   4        3.25       10.16      6.29 o 
   4   9   4        5.73        6.22      3.97 o 
   5   9   4        0.17       -0.60      3.11 o 
  -5  10   4       10.79       14.76      7.86 o 
  -4  10   4        8.81        5.74      3.66 o 
  -3  10   4        2.77        2.50      2.71 o 
  -2  10   4       37.01       43.48      5.73 o 
  -1  10   4        6.31       11.35      3.96 o 
   0  10   4        2.03       -0.35      3.08 o 
   1  10   4       13.22       13.39      5.80 o 
 -16   1   5        0.12       -0.12      3.01 o 
 -15   1   5       14.31       28.55      7.74 o 
 -14   1   5       37.44       42.07      5.04 o 
 -13   1   5       14.54       23.12      3.86 o 
 -12   1   5       28.23       31.77      3.09 o 
 -11   1   5      163.36      155.95      6.52 o 
 -10   1   5       29.08       30.07      2.52 o 
  -9   1   5       25.04       27.90      2.41 o 
  -8   1   5      214.55      199.13      5.73 o 
  -7   1   5        0.90        2.79      1.57 o 
  -6   1   5      417.67      415.88      8.75 o 
  -5   1   5      519.85      454.72     14.53 o 
  -4   1   5        0.17        1.29      0.58 o 
  -3   1   5      146.69      154.48      2.73 o 
  -2   1   5      962.23      935.86     20.26 o 
  -1   1   5       89.31       61.82      1.82 o 
   0   1   5      113.48       75.73      1.63 o 
   1   1   5      148.41      169.93      6.78 o 
   2   1   5      329.53      294.90      7.72 o 
   3   1   5      101.67       82.17      3.51 o 
   4   1   5       96.60      102.97      3.38 o 
   5   1   5        3.90        4.23      1.51 o 
   6   1   5      227.24      202.39      6.75 o 
   7   1   5       22.51       30.07      2.49 o 
   8   1   5       27.70       32.76      2.70 o 
   9   1   5       45.05       50.52      5.29 o 
  10   1   5        1.24        8.37      3.37 o 
  11   1   5        2.51        5.15      3.16 o 
 -16   2   5       44.98       44.41      7.36 o 
 -15   2   5       30.48       17.79      7.01 o 
 -14   2   5       47.02       44.99      5.52 o 
 -13   2   5      320.10      287.34     12.09 o 
 -12   2   5       54.37       53.21      4.06 o 
 -11   2   5       37.03       37.81      3.11 o 
 -10   2   5      662.61      633.18     20.18 o 
  -9   2   5      803.09      787.66     19.55 o 
  -8   2   5      222.32      221.42      6.79 o 
  -7   2   5      434.11      459.99     10.52 o 
  -6   2   5      698.74      662.93     16.13 o 
  -5   2   5     1673.99     1802.03     38.50 o 
  -4   2   5       46.95       42.74      1.55 o 
  -3   2   5      192.32      179.82      4.22 o 
  -2   2   5     1014.84     1119.91     26.91 o 
  -1   2   5       18.34       23.29      1.49 o 
   0   2   5      760.36      760.09     14.52 o 
   1   2   5       26.72       14.36      1.20 o 
   2   2   5        7.88        9.75      1.25 o 
   3   2   5      287.95      306.40      8.18 o 
   4   2   5      469.61      461.24     11.57 o 
   5   2   5        8.70       16.70      3.39 o 
   6   2   5      294.90      322.42      9.80 o 
   7   2   5       51.97       56.13      3.20 o 
   8   2   5       36.38       42.41      3.53 o 
   9   2   5       38.93       38.65      5.50 o 
  10   2   5       90.03       98.24      7.90 o 
  11   2   5        6.46        6.46      3.59 o 
 -15   3   5        0.00        3.43      3.94 o 
 -14   3   5        0.00        6.52      4.50 o 
 -13   3   5        4.62        9.54      2.78 o 
 -12   3   5        8.76        4.67      2.19 o 
 -11   3   5       27.16       32.06      4.40 o 
 -10   3   5      108.03      111.11      5.68 o 
  -9   3   5       46.83       43.31      5.28 o 
  -8   3   5       31.14       35.06      3.30 o 
  -7   3   5        3.27        6.41      1.92 o 
  -6   3   5      164.48      178.57      5.33 o 
  -5   3   5      338.47      362.69      8.58 o 
  -4   3   5      321.00      252.23      9.24 o 
  -3   3   5      394.50      438.86      9.20 o 
  -2   3   5      214.18      198.25      4.59 o 
  -1   3   5      199.26      157.52      5.59 o 
   0   3   5        9.28       10.97      1.12 o 
   1   3   5       82.03       74.04      2.73 o 
   2   3   5      186.55      194.81     10.24 o 
   3   3   5       92.42       89.96      3.14 o 
   4   3   5      118.49      112.55      4.00 o 
   5   3   5        6.38        2.99      1.36 o 
   6   3   5        2.13        0.90      1.42 o 
   7   3   5      108.95      116.78     10.69 o 
   8   3   5       11.76        9.50      2.59 o 
   9   3   5        7.85        9.99      2.68 o 
  10   3   5       42.37       44.96      7.48 o 
  11   3   5        1.72        5.22      5.12 o 
 -15   4   5        2.29       -2.10      4.33 o 
 -14   4   5        0.63        3.08      4.60 o 
 -13   4   5       60.88       69.86      6.23 o 
 -12   4   5       13.13        8.14      2.43 o 
 -11   4   5       16.32       25.66      4.04 o 
 -10   4   5      108.83      115.56      6.68 o 
  -9   4   5       44.42       50.13      3.77 o 
  -8   4   5       32.16       33.26      2.65 o 
  -7   4   5       24.84       27.37      1.85 o 
  -6   4   5      253.07      230.41     12.36 o 
  -5   4   5       93.37       94.84      3.77 o 
  -4   4   5       70.36       60.27      2.83 o 
  -3   4   5      123.60      128.81      3.92 o 
  -2   4   5        5.24        7.29      1.35 o 
  -1   4   5      476.69      475.11     11.13 o 
   0   4   5       64.86       65.02      2.63 o 
   1   4   5       71.72       71.29      2.59 o 
   2   4   5        0.05        0.75      1.16 o 
   3   4   5      109.47      109.74      6.37 o 
   4   4   5      116.14      114.01      4.04 o 
   5   4   5       19.33       22.97      2.01 o 
   6   4   5        0.10       -1.28      1.40 o 
   7   4   5       12.52       20.22      2.95 o 
   8   4   5        7.96       10.49      5.83 o 
   9   4   5       55.00       56.54      5.68 o 
  10   4   5        4.61        4.80      3.30 o 
 -14   5   5       17.12       12.52      5.35 o 
 -13   5   5        5.06       16.65      4.28 o 
 -12   5   5        1.35        2.31      2.74 o 
 -11   5   5       66.45       74.62      6.29 o 
 -10   5   5       38.15       43.01      4.30 o 
  -9   5   5       16.44       18.71      3.21 o 
  -8   5   5      182.37      176.40      5.79 o 
  -7   5   5      141.59      147.73      5.01 o 
  -6   5   5        0.14        3.43      1.23 o 
  -5   5   5       88.01       81.57      3.49 o 
  -4   5   5        6.51        8.05      1.32 o 
  -3   5   5      228.82      199.79      6.70 o 
  -2   5   5     1020.58      913.79     24.50 o 
  -1   5   5      273.97      263.69      7.36 o 
   0   5   5       29.79       40.56      2.29 o 
   1   5   5      457.84      458.90     11.80 o 
   2   5   5      445.57      435.10     11.50 o 
   3   5   5      202.35      171.27      5.53 o 
   4   5   5      246.20      249.97      7.67 o 
   5   5   5      346.09      340.80     12.57 o 
   6   5   5      128.38      126.20      7.41 o 
   7   5   5        6.66       10.63      4.64 o 
   8   5   5       88.20       86.29      7.28 o 
   9   5   5        9.88        8.77      3.96 o 
 -13   6   5       37.54       34.07      5.76 o 
 -12   6   5        6.82        9.32      5.64 o 
 -11   6   5       14.06       19.30      4.08 o 
 -10   6   5       61.18       61.30      6.00 o 
  -9   6   5       25.93       30.94      3.92 o 
  -8   6   5       73.28       65.30      5.13 o 
  -7   6   5       90.95       93.61      5.71 o 
  -6   6   5      171.54      185.05      7.54 o 
  -5   6   5        7.39        4.78      1.90 o 
  -4   6   5      475.65      455.34     15.27 o 
  -3   6   5      441.10      431.44     11.88 o 
  -2   6   5        0.40        5.82      3.02 o 
  -1   6   5        0.54        2.45      1.60 o 
   0   6   5      381.45      338.10      9.44 o 
   1   6   5      191.49      182.84      7.38 o 
   2   6   5       43.70       43.12      3.36 o 
   3   6   5       91.01       88.56      4.63 o 
   4   6   5       27.23       24.15      2.84 o 
   5   6   5        3.62        3.90      2.37 o 
   6   6   5       33.68       42.16      5.07 o 
   7   6   5       15.21       19.84      3.74 o 
   8   6   5       17.25       16.12      4.04 o 
 -12   7   5        0.02       -1.26      4.19 o 
 -11   7   5        0.05        2.70      2.97 o 
 -10   7   5        3.36        0.53      2.49 o 
  -9   7   5        1.54       -1.41      2.50 o 
  -8   7   5        1.91        3.33      3.79 o 
  -7   7   5        0.03       -0.78      2.14 o 
  -6   7   5       10.67       12.03      2.32 o 
  -5   7   5        5.72        4.26      1.93 o 
  -4   7   5       32.30       30.21      2.80 o 
  -3   7   5       11.17       11.83      3.19 o 
  -2   7   5        0.67        1.03      1.79 o 
  -1   7   5        0.81        2.44      1.54 o 
   0   7   5       85.07       94.01      4.88 o 
   1   7   5        0.54        0.93      1.64 o 
   2   7   5        8.33        7.03      2.34 o 
   3   7   5        0.01        1.73      2.05 o 
   4   7   5        9.69        6.07      2.44 o 
   5   7   5        7.07       18.17      4.53 o 
   6   7   5        4.56        6.46      3.20 o 
   7   7   5        5.81       10.37      3.96 o 
 -10   8   5        5.86        7.72      6.82 o 
  -9   8   5       18.11       26.88      4.52 o 
  -8   8   5       12.13        8.77      3.01 o 
  -7   8   5        9.25        6.76      2.88 o 
  -6   8   5       36.28       35.03      3.49 o 
  -5   8   5       16.64       17.14      3.00 o 
  -4   8   5        1.74       -0.42      2.35 o 
  -3   8   5       33.54       36.21      4.36 o 
  -2   8   5       92.72       82.61      6.11 o 
  -1   8   5       40.72       49.70      5.13 o 
   0   8   5       71.96       78.17      5.96 o 
   1   8   5       11.78        8.24      3.29 o 
   2   8   5        4.52        2.95      2.09 o 
   3   8   5       37.15       41.00      4.73 o 
   4   8   5       65.35       59.07      6.08 o 
   5   8   5       10.17       17.51      6.88 o 
   6   8   5       30.58       31.78      4.88 o 
  -8   9   5       49.13       46.75      6.75 o 
  -7   9   5        4.36        8.57      3.91 o 
  -6   9   5       18.99       19.79      4.67 o 
  -5   9   5       65.92       66.81      6.21 o 
  -4   9   5       19.36       23.25      4.07 o 
  -3   9   5       13.63       13.75      3.58 o 
  -2   9   5       39.90       43.74      4.91 o 
  -1   9   5        4.75        6.49      3.57 o 
   0   9   5        3.11        2.19      2.64 o 
   1   9   5       16.74       11.34      3.39 o 
   2   9   5       20.73       23.31      4.45 o 
   3   9   5        0.03       10.09      7.11 o 
   4   9   5        2.84        8.52      4.39 o 
  -4  10   5        7.63        6.98      4.31 o 
  -3  10   5        5.82        8.45      4.03 o 
  -2  10   5        1.34        0.21      2.85 o 
  -1  10   5       13.93        7.68      3.44 o 
 -16   0   6        0.10        4.74      5.03 o 
 -15   0   6       72.23       55.06      7.96 o 
 -14   0   6      160.02      134.70     15.95 o 
 -13   0   6      153.46      124.82     12.49 o 
 -12   0   6      535.85      531.04     32.55 o 
 -11   0   6       39.29       46.57      3.70 o 
 -10   0   6      600.76      583.15     29.04 o 
  -9   0   6        1.13        2.92      2.38 o 
  -8   0   6      575.78      638.17     21.68 o 
  -7   0   6     1526.39     1522.00     49.22 o 
  -6   0   6       36.44       71.13      3.11 o 
  -5   0   6        9.30       13.82      1.20 o 
  -4   0   6     1345.44     1279.28     32.49 o 
  -3   0   6       15.28       18.10      2.35 o 
  -2   0   6      562.28      462.29     18.71 o 
  -1   0   6      362.82      356.04     14.68 o 
   0   0   6      284.06      342.41      7.31 o 
   1   0   6     1891.91     1899.88     52.36 o 
   2   0   6     1288.68     1209.74     35.97 o 
   3   0   6       64.36       66.27      9.04 o 
   4   0   6        8.21        7.68      4.62 o 
   5   0   6      728.63      716.79     27.47 o 
   6   0   6     1048.59     1034.86     43.00 o 
   7   0   6        3.53        8.14      2.75 o 
   8   0   6       57.28       54.14      5.07 o 
   9   0   6      128.85      103.33     11.32 o 
  10   0   6      158.09      146.10     15.69 o 
 -16   1   6       19.73       22.34      5.00 o 
 -15   1   6        4.35        6.76      3.34 o 
 -14   1   6        0.06        2.93      2.76 o 
 -13   1   6        0.02        1.44      3.84 o 
 -12   1   6       47.30       37.39      3.15 o 
 -11   1   6       55.59       62.00      4.81 o 
 -10   1   6      367.60      349.19     11.40 o 
  -9   1   6       51.32       44.54      2.72 o 
  -8   1   6       23.68       23.97      1.76 o 
  -7   1   6      108.99      105.57      3.40 o 
  -6   1   6     1218.44     1229.25     27.10 o 
  -5   1   6      230.27      256.94      5.55 o 
  -4   1   6      555.18      604.21     14.76 o 
  -3   1   6     1167.57     1265.06     18.56 o 
  -2   1   6     1849.85     1935.30     38.10 o 
  -1   1   6      155.10      173.14      3.73 o 
   0   1   6        8.96        9.34      0.69 o 
   1   1   6      410.88      460.25     11.37 o 
   2   1   6       93.67      106.44      3.37 o 
   3   1   6        5.18        4.78      1.70 o 
   4   1   6      291.12      300.41      9.55 o 
   5   1   6      493.04      477.49     13.72 o 
   6   1   6      115.96      111.15      4.92 o 
   7   1   6       23.48       24.30      2.49 o 
   8   1   6        8.25        8.13      2.90 o 
   9   1   6       14.19       15.12      4.62 o 
  10   1   6       23.53       23.10      4.04 o 
 -16   2   6        7.63        3.27      3.99 o 
 -15   2   6        0.27        2.89      3.47 o 
 -14   2   6        6.97       13.77      4.09 o 
 -13   2   6       27.92       28.52      3.28 o 
 -12   2   6       53.76       46.98      3.89 o 
 -11   2   6       97.76       98.72      5.21 o 
 -10   2   6       58.15       54.37      3.35 o 
  -9   2   6        0.47        2.98      1.39 o 
  -8   2   6       64.94       78.34      3.82 o 
  -7   2   6       41.33       38.99      2.19 o 
  -6   2   6       37.04       33.48      1.77 o 
  -5   2   6      550.15      575.16     12.33 o 
  -4   2   6      414.25      400.18      8.51 o 
  -3   2   6        1.00        1.92      0.93 o 
  -2   2   6      523.38      538.85     11.34 o 
  -1   2   6      382.85      413.88      7.89 o 
   0   2   6       20.78       22.94      2.96 o 
   1   2   6        0.57       -0.99      0.99 o 
   2   2   6       85.26       91.62      3.41 o 
   3   2   6       12.38       23.49      4.56 o 
   4   2   6      103.86      110.74      8.11 o 
   5   2   6        3.54        2.90      1.41 o 
   6   2   6       52.79       60.05      3.58 o 
   7   2   6        0.17        6.29      1.89 o 
   8   2   6        1.52        1.20      1.74 o 
   9   2   6        6.12        7.67      4.00 o 
  10   2   6        7.02        9.41      3.90 o 
 -15   3   6        3.80        8.73      5.44 o 
 -14   3   6       26.75       29.06      5.20 o 
 -13   3   6       67.16       66.25      6.00 o 
 -12   3   6       14.81       22.94      2.90 o 
 -11   3   6       28.38       27.56      3.70 o 
 -10   3   6      151.60      155.98     11.20 o 
  -9   3   6      176.91      186.74      6.09 o 
  -8   3   6       45.12       47.51      2.49 o 
  -7   3   6      237.10      248.99      6.83 o 
  -6   3   6      631.05      608.98     14.65 o 
  -5   3   6      226.73      191.21      5.18 o 
  -4   3   6       34.59       33.94      2.06 o 
  -3   3   6      323.64      323.95      7.23 o 
  -2   3   6      809.91      800.83     19.34 o 
  -1   3   6       68.66       94.82      3.41 o 
   0   3   6      327.37      316.13      8.43 o 
   1   3   6      388.47      389.37     10.73 o 
   2   3   6       96.28      116.56      4.28 o 
   3   3   6       10.51        9.40      1.46 o 
   4   3   6      164.77      162.37      5.73 o 
   5   3   6      236.17      234.43      7.89 o 
   6   3   6        0.39        0.32      1.42 o 
   7   3   6       46.49       51.61      4.50 o 
   8   3   6       31.32       25.25      3.76 o 
   9   3   6        0.04        0.16      2.22 o 
  10   3   6        1.42       -2.71      4.64 o 
 -15   4   6       29.18       20.89      6.94 o 
 -14   4   6       56.96       64.07      6.42 o 
 -13   4   6       52.86       51.86      5.69 o 
 -12   4   6       39.05       38.97      3.96 o 
 -11   4   6      183.20      160.31     13.11 o 
 -10   4   6      115.05      113.21      5.65 o 
  -9   4   6       32.52       32.66      2.91 o 
  -8   4   6      316.31      265.36     12.44 o 
  -7   4   6      219.19      218.75      6.85 o 
  -6   4   6        0.02       -0.28      1.19 o 
  -5   4   6      290.14      292.31      8.05 o 
  -4   4   6      526.80      580.97     14.44 o 
  -3   4   6       28.87       32.54      1.92 o 
  -2   4   6      341.14      333.42      8.65 o 
  -1   4   6      299.19      296.82      7.84 o 
   0   4   6      132.68      141.99      5.06 o 
   1   4   6       77.91       76.16      4.03 o 
   2   4   6      386.10      385.78     11.01 o 
   3   4   6      100.34       94.13      3.83 o 
   4   4   6       53.11       60.05      4.05 o 
   5   4   6      176.77      165.36      6.32 o 
   6   4   6       64.98       64.66      4.46 o 
   7   4   6        1.73        2.06      2.18 o 
   8   4   6       68.78       81.02      7.59 o 
   9   4   6       47.92       44.19      5.34 o 
 -14   5   6        0.42        8.89      5.80 o 
 -13   5   6        0.54       -1.44      2.81 o 
 -12   5   6        9.55       17.68      3.73 o 
 -11   5   6        1.62        0.84      2.33 o 
 -10   5   6       25.25       30.61      3.64 o 
  -9   5   6       26.56       30.85      3.03 o 
  -8   5   6       12.67       11.64      1.72 o 
  -7   5   6       47.12       60.30      3.24 o 
  -6   5   6      119.53      123.29      4.74 o 
  -5   5   6       93.30       80.26      4.07 o 
  -4   5   6       23.80       28.30      2.11 o 
  -3   5   6       68.98       65.44      3.26 o 
  -2   5   6      150.53      144.89      4.80 o 
  -1   5   6        1.96        0.80      1.21 o 
   0   5   6        0.08        1.90      1.22 o 
   1   5   6       42.11       40.33      2.52 o 
   2   5   6        8.51        8.85      1.63 o 
   3   5   6        3.90        9.01      1.71 o 
   4   5   6        0.04        1.11      1.31 o 
   5   5   6        0.12        1.97      2.03 o 
   6   5   6       21.06       22.78      3.55 o 
   7   5   6        5.01        4.98      3.07 o 
   8   5   6        1.49        4.31      3.26 o 
 -13   6   6        8.00       14.08      7.09 o 
 -12   6   6        1.12        2.93      2.75 o 
 -11   6   6        0.02        2.47      2.74 o 
 -10   6   6       20.43       27.55      4.00 o 
  -9   6   6        0.78        5.23      2.81 o 
  -8   6   6        0.04        1.23      1.55 o 
  -7   6   6        0.03       -0.44      1.69 o 
  -6   6   6        1.43        4.70      1.92 o 
  -5   6   6       30.82       29.38      2.41 o 
  -4   6   6       42.94       52.16      3.15 o 
  -3   6   6        7.03        2.50      2.58 o 
  -2   6   6       15.87       18.88      2.01 o 
  -1   6   6       26.01       27.70      2.42 o 
   0   6   6       20.78       23.72      1.98 o 
   1   6   6        9.36       12.73      2.62 o 
   2   6   6       50.15       50.98      3.68 o 
   3   6   6       12.53       17.65      2.86 o 
   4   6   6       15.41       13.87      4.07 o 
   5   6   6       26.41       30.36      5.40 o 
   6   6   6       34.62       29.03      5.00 o 
   7   6   6        0.05        3.85      5.04 o 
   8   6   6        1.62       -5.31      5.31 o 
 -12   7   6       38.65       52.50      6.54 o 
 -11   7   6        2.24        2.15      3.26 o 
 -10   7   6       47.54       44.22      5.21 o 
  -9   7   6       44.79       48.64      4.94 o 
  -8   7   6       56.12       50.16      5.01 o 
  -7   7   6       26.73       30.07      3.38 o 
  -6   7   6      108.35      105.14      5.83 o 
  -5   7   6       40.83       45.19      3.87 o 
  -4   7   6       12.62       14.11      3.28 o 
  -3   7   6       13.35       16.36      2.00 o 
  -2   7   6      146.99      154.38      7.18 o 
  -1   7   6       18.34       20.80      2.70 o 
   0   7   6       76.15       74.69      4.58 o 
   1   7   6       52.57       51.06      4.25 o 
   2   7   6        0.59        3.62      2.05 o 
   3   7   6       57.04       61.06      5.58 o 
   4   7   6       93.95       81.61      6.80 o 
   5   7   6        1.27        4.67      3.23 o 
   6   7   6       10.26       11.20      5.94 o 
 -10   8   6        0.12        0.34      2.77 o 
  -9   8   6       15.96       20.89      4.42 o 
  -8   8   6       26.22       35.03      5.42 o 
  -7   8   6        0.35        2.11      2.46 o 
  -6   8   6        3.65        3.64      2.21 o 
  -5   8   6       36.57       40.21      4.78 o 
  -4   8   6       85.39       81.13      6.51 o 
  -3   8   6        2.15        3.37      2.72 o 
  -2   8   6       29.21       35.53      5.89 o 
  -1   8   6       35.04       35.33      4.22 o 
   0   8   6       10.30        8.54      3.12 o 
   1   8   6        0.24        2.15      2.86 o 
   2   8   6       23.95       27.49      3.74 o 
   3   8   6        1.41        3.58      3.06 o 
   4   8   6        0.23        3.77      3.19 o 
   5   8   6        3.18       12.27      4.66 o 
  -8   9   6        2.28        0.82      3.15 o 
  -7   9   6        0.64       -0.49      3.60 o 
  -6   9   6        6.73        8.50      4.13 o 
  -5   9   6       17.10       23.48      6.78 o 
  -4   9   6        0.27        2.23      2.77 o 
  -3   9   6       18.91       16.59      4.04 o 
  -2   9   6       28.25       45.04      5.63 o 
  -1   9   6       22.13       16.06      3.73 o 
   0   9   6        1.44        1.24      2.72 o 
   1   9   6       24.56       14.06      3.86 o 
   2   9   6       44.33       38.63      6.64 o 
 -16   1   7        5.43        5.72      4.12 o 
 -15   1   7        2.78        6.42      3.25 o 
 -14   1   7       75.09       69.31      6.61 o 
 -13   1   7       15.81       15.53      3.23 o 
 -12   1   7        4.55        4.14      2.09 o 
 -11   1   7       44.27       37.91      2.63 o 
 -10   1   7      202.83      212.15      8.06 o 
  -9   1   7       27.76       40.25      2.41 o 
  -8   1   7       90.21       86.32      3.20 o 
  -7   1   7      117.41      128.68      3.82 o 
  -6   1   7      256.31      279.80      6.48 o 
  -5   1   7        0.83        0.90      0.64 o 
  -4   1   7      525.83      501.26     17.56 o 
  -3   1   7      157.22      172.10      6.54 o 
  -2   1   7       33.62       45.10      2.88 o 
  -1   1   7      496.41      502.37     17.84 o 
   0   1   7      133.62      131.56      3.63 o 
   1   1   7        4.40       10.60      1.05 o 
   2   1   7      191.32      193.29      6.56 o 
   3   1   7       85.04       80.34      3.03 o 
   4   1   7       16.40       28.65      3.76 o 
   5   1   7      259.61      247.96      9.46 o 
   6   1   7       27.86       29.90      2.81 o 
   7   1   7        0.15        0.58      1.56 o 
   8   1   7       34.67       30.12      3.52 o 
   9   1   7       68.64       52.43      8.72 o 
 -16   2   7       12.81       20.36      5.62 o 
 -15   2   7       29.60       35.79      5.84 o 
 -14   2   7        2.79        3.79      2.80 o 
 -13   2   7       14.84       15.18      2.94 o 
 -12   2   7      209.20      216.36     10.43 o 
 -11   2   7       32.47       31.02      2.89 o 
 -10   2   7      107.08       92.65      4.19 o 
  -9   2   7      169.72      178.39      6.88 o 
  -8   2   7       33.55       33.09      2.83 o 
  -7   2   7      154.83      145.68      5.94 o 
  -6   2   7      832.78      887.52     30.84 o 
  -5   2   7       29.06       22.55      1.72 o 
  -4   2   7      232.47      267.37      5.61 o 
  -3   2   7      690.76      671.97     15.85 o 
  -2   2   7      448.24      408.09      8.75 o 
  -1   2   7       83.67       89.64      3.43 o 
   0   2   7      668.28      610.49     19.02 o 
   1   2   7      675.61      649.08     14.88 o 
   2   2   7       35.07       35.28      2.05 o 
   3   2   7      496.79      464.94     14.23 o 
   4   2   7      292.47      256.38     19.38 o 
   5   2   7      186.01      171.22      7.85 o 
   6   2   7        6.07        7.74      2.05 o 
   7   2   7      178.94      177.24      9.04 o 
   8   2   7      103.08      109.55      7.66 o 
   9   2   7        1.57       -2.14      4.70 o 
 -15   3   7        0.00        1.11      3.88 o 
 -14   3   7        7.71        5.05      2.64 o 
 -13   3   7       12.12       18.18      4.50 o 
 -12   3   7        9.76        9.32      2.71 o 
 -11   3   7        0.80        2.55      1.95 o 
 -10   3   7       64.90       64.19      3.51 o 
  -9   3   7        8.82       13.78      2.65 o 
  -8   3   7      110.12      110.79      4.43 o 
  -7   3   7        8.24        6.06      1.48 o 
  -6   3   7        0.45        6.99      2.91 o 
  -5   3   7       31.62       25.00      1.72 o 
  -4   3   7      356.79      327.92      7.86 o 
  -3   3   7       55.39       65.70      2.31 o 
  -2   3   7       19.91       22.30      1.48 o 
  -1   3   7      172.70      190.05      7.66 o 
   0   3   7       76.64       69.62      2.64 o 
   1   3   7      124.73       89.20      3.20 o 
   2   3   7        0.81        2.32      1.83 o 
   3   3   7       18.65       19.43      1.89 o 
   4   3   7       78.51       74.54      4.37 o 
   5   3   7        0.32       -1.97      2.12 o 
   6   3   7        1.45        2.24      1.79 o 
   7   3   7        1.24        2.88      2.27 o 
   8   3   7       13.58       12.32      3.37 o 
   9   3   7        4.14        0.55      6.52 o 
 -15   4   7        0.70       -0.20      4.29 o 
 -14   4   7       14.52       18.25      4.30 o 
 -13   4   7       29.01       35.78      4.73 o 
 -12   4   7        2.79        3.87      2.92 o 
 -11   4   7        3.47        9.73      3.57 o 
 -10   4   7       52.69       49.35      3.60 o 
  -9   4   7        2.22        3.71      1.59 o 
  -8   4   7       10.13        8.25      2.20 o 
  -7   4   7       25.80       25.43      2.26 o 
  -6   4   7       26.08       31.13      2.35 o 
  -5   4   7        4.95        7.52      2.92 o 
  -4   4   7       60.14       60.54      2.79 o 
  -3   4   7      826.23      789.35     20.11 o 
  -2   4   7      199.24      185.54     13.83 o 
  -1   4   7       35.86       28.45      2.50 o 
   0   4   7       71.20       93.70      3.75 o 
   1   4   7      211.52      196.83      6.22 o 
   2   4   7      277.42      267.92      9.60 o 
   3   4   7        1.75        1.96      1.44 o 
   4   4   7       57.90       59.22      3.56 o 
   5   4   7       57.69       57.64      3.79 o 
   6   4   7        1.08        0.22      1.92 o 
   7   4   7        7.98       12.97      4.66 o 
   8   4   7        0.04        3.24      4.59 o 
 -14   5   7       98.31       95.35      9.28 o 
 -13   5   7       30.52       31.17      5.35 o 
 -12   5   7       14.41       23.87      4.42 o 
 -11   5   7      167.43      165.09      9.77 o 
 -10   5   7      176.57      163.31      9.75 o 
  -9   5   7        5.61        2.69      1.63 o 
  -8   5   7       60.58       65.70      4.12 o 
  -7   5   7      329.18      307.26     11.31 o 
  -6   5   7      106.53       95.56      4.54 o 
  -5   5   7      154.05      141.78      5.42 o 
  -4   5   7       72.68       68.12      3.50 o 
  -3   5   7       21.69       27.29      2.39 o 
  -2   5   7       19.01       21.39      2.30 o 
  -1   5   7       79.51       72.65      4.69 o 
   0   5   7        5.12        0.97      1.44 o 
   1   5   7      136.51      118.90      8.00 o 
   2   5   7       51.84       46.79      3.07 o 
   3   5   7        7.02        8.99      1.86 o 
   4   5   7        0.15       -0.41      1.53 o 
   5   5   7       69.23       68.67      5.92 o 
   6   5   7       19.19       20.88      4.59 o 
   7   5   7       31.40       34.72      8.57 o 
 -13   6   7        9.08        3.73      3.60 o 
 -12   6   7       45.13       37.34      5.34 o 
 -11   6   7        4.29       12.54      6.21 o 
 -10   6   7        9.26       10.44      4.05 o 
  -9   6   7      145.03      140.25      8.78 o 
  -8   6   7       36.56       37.47      3.55 o 
  -7   6   7       56.29       55.85      4.30 o 
  -6   6   7      120.51      106.64      5.80 o 
  -5   6   7       45.75       53.04      4.07 o 
  -4   6   7       59.68       49.67      3.10 o 
  -3   6   7      376.43      358.38     11.37 o 
  -2   6   7      158.97      182.30      6.99 o 
  -1   6   7        2.56        2.76      1.55 o 
   0   6   7        8.10       13.61      1.95 o 
   1   6   7       52.88       60.14      4.25 o 
   2   6   7       87.32       79.31      5.13 o 
   3   6   7       17.80       22.84      3.26 o 
   4   6   7       16.38       16.62      3.08 o 
   5   6   7        9.01       16.58      3.86 o 
   6   6   7       11.41       16.46      4.93 o 
 -12   7   7        2.08       -0.75      3.29 o 
 -11   7   7        0.01        2.37      3.10 o 
 -10   7   7        7.74        3.00      2.89 o 
  -9   7   7        6.13        4.16      2.68 o 
  -8   7   7        9.41        5.63      2.80 o 
  -7   7   7        1.52        1.76      1.86 o 
  -6   7   7        0.09        0.77      2.40 o 
  -5   7   7        9.06        3.77      2.68 o 
  -4   7   7       17.86       14.68      2.55 o 
  -3   7   7       23.44       19.29      3.64 o 
  -2   7   7       14.56       12.31      2.56 o 
  -1   7   7        0.00        1.56      2.00 o 
   0   7   7        0.39        3.52      2.04 o 
   1   7   7        3.93        1.36      2.00 o 
   2   7   7        0.26        2.01      2.26 o 
   3   7   7        0.88        1.20      2.54 o 
   4   7   7        3.46        3.88      3.32 o 
   5   7   7        5.78        0.33      2.67 o 
 -10   8   7        5.87        2.43      3.16 o 
  -9   8   7       10.59       11.13      3.76 o 
  -8   8   7        8.79        9.28      3.60 o 
  -7   8   7        0.12       -0.81      2.46 o 
  -6   8   7       48.10       50.48      4.99 o 
  -5   8   7        2.39        5.02      2.94 o 
  -4   8   7        8.71       11.53      3.64 o 
  -3   8   7        2.96       -2.21      2.44 o 
  -2   8   7        7.07        5.18      3.98 o 
  -1   8   7        1.43        3.78      2.64 o 
   0   8   7        5.07        2.55      2.62 o 
   1   8   7       10.38       14.33      5.08 o 
   2   8   7        1.65        1.03      2.41 o 
   3   8   7        0.61       -2.14      3.68 o 
  -7   9   7       23.37       25.52      6.19 o 
  -6   9   7        7.94        4.46      3.52 o 
  -5   9   7        1.30        2.85      3.09 o 
  -4   9   7       84.82       88.47      7.77 o 
  -3   9   7       35.76       33.66      4.87 o 
  -2   9   7        2.53       -0.85      2.78 o 
  -1   9   7       42.64       38.97      5.53 o 
   0   9   7       52.04       58.71      7.20 o 
 -16   0   8        3.17        3.88      5.83 o 
 -15   0   8        4.48       16.54      7.47 o 
 -14   0   8       50.98       56.64      9.28 o 
 -13   0   8       90.24       85.14     16.25 o 
 -12   0   8        7.90       15.70      3.24 o 
 -11   0   8      534.06      486.10     21.87 o 
 -10   0   8      349.69      312.49     13.80 o 
  -9   0   8        2.37        3.47      2.25 o 
  -8   0   8       97.94       79.98      7.61 o 
  -7   0   8      927.76      805.62     35.97 o 
  -6   0   8      396.03      406.02     20.49 o 
  -5   0   8       27.34       33.00      5.45 o 
  -4   0   8      285.32      317.46     17.44 o 
  -3   0   8      237.39      242.19     13.52 o 
  -2   0   8       29.52       40.92      4.86 o 
  -1   0   8        9.64       11.69      3.00 o 
   0   0   8       72.77       58.33      5.52 o 
   1   0   8       12.98       14.00      4.64 o 
   2   0   8      103.80       84.60      7.11 o 
   3   0   8      208.22      168.98     11.32 o 
   4   0   8      248.11      214.59     11.67 o 
   5   0   8        0.35        4.63      2.41 o 
   6   0   8      103.61      107.34      9.86 o 
   7   0   8        1.14        3.10      3.78 o 
   8   0   8       27.10       48.34     12.03 o 
 -16   1   8        8.20        8.11      3.98 o 
 -15   1   8       39.39       40.76      5.67 o 
 -14   1   8       29.64       32.98      5.50 o 
 -13   1   8       33.22       31.65      3.63 o 
 -12   1   8        0.48       -1.57      1.57 o 
 -11   1   8       57.03       59.76      3.91 o 
 -10   1   8       22.38       19.99      2.13 o 
  -9   1   8       10.23       11.94      1.68 o 
  -8   1   8       53.23       56.79      2.65 o 
  -7   1   8       20.31       24.13      1.57 o 
  -6   1   8        1.01        2.56      1.41 o 
  -5   1   8       25.47       23.09      2.27 o 
  -4   1   8       13.64       13.49      2.03 o 
  -3   1   8       24.29       25.61      2.50 o 
  -2   1   8      368.23      351.91     13.26 o 
  -1   1   8      335.51      305.39     11.75 o 
   0   1   8       34.81       41.45      3.20 o 
   1   1   8       96.56      106.16      5.47 o 
   2   1   8      125.47      114.19      4.44 o 
   3   1   8      258.37      223.61      7.70 o 
   4   1   8       79.58       74.40      5.17 o 
   5   1   8      101.42      101.31      6.65 o 
   6   1   8       10.67       10.07      2.87 o 
   7   1   8       12.08       11.75      3.43 o 
   8   1   8        2.35       -1.10      4.18 o 
 -15   2   8        2.27       -2.23      3.13 o 
 -14   2   8       15.16       15.35      4.58 o 
 -13   2   8        8.33        5.26      2.41 o 
 -12   2   8        0.02        2.00      2.08 o 
 -11   2   8        0.16        0.28      2.12 o 
 -10   2   8        0.89        0.75      1.48 o 
  -9   2   8        2.36        0.84      1.45 o 
  -8   2   8       25.20       24.57      2.14 o 
  -7   2   8       12.77       16.54      1.63 o 
  -6   2   8        5.68        6.01      1.88 o 
  -5   2   8       25.50       21.69      1.21 o 
  -4   2   8       70.43       59.91      3.21 o 
  -3   2   8      142.47      123.73      7.38 o 
  -2   2   8      218.20      189.22      9.28 o 
  -1   2   8        5.77        8.70      2.14 o 
   0   2   8       20.56       16.37      2.37 o 
   1   2   8      133.83      109.03      4.69 o 
   2   2   8      252.02      230.88      7.74 o 
   3   2   8        0.24        0.74      1.69 o 
   4   2   8      159.15      132.63     11.57 o 
   5   2   8        1.58        6.97      2.87 o 
   6   2   8       19.88       23.56      3.06 o 
   7   2   8        4.73       -1.08      2.87 o 
   8   2   8        0.06        2.66      3.71 o 
 -15   3   8       42.55       52.31      8.11 o 
 -14   3   8      153.69      141.70      8.53 o 
 -13   3   8        0.18       -2.37      2.37 o 
 -12   3   8      177.78      183.45      9.69 o 
 -11   3   8      155.67      155.62      7.55 o 
 -10   3   8       35.32       27.62      3.77 o 
  -9   3   8      125.52      125.71      5.17 o 
  -8   3   8      263.13      289.12      9.20 o 
  -7   3   8       47.47       62.23      3.05 o 
  -6   3   8        8.33       10.04      2.45 o 
  -5   3   8      158.08      160.16      4.66 o 
  -4   3   8       74.09       72.62      3.27 o 
  -3   3   8      297.68      276.90      8.89 o 
  -2   3   8        0.45       -1.10      1.10 o 
  -1   3   8       10.73       12.55      2.02 o 
   0   3   8       64.46       70.77      3.39 o 
   1   3   8      285.14      244.34      8.37 o 
   2   3   8       39.37       33.87      2.83 o 
   3   3   8      247.80      259.09     11.18 o 
   4   3   8       32.40       40.98      3.68 o 
   5   3   8      165.04      160.36      7.31 o 
   6   3   8       11.37       12.78      3.82 o 
   7   3   8       29.48       26.76      5.07 o 
   8   3   8       61.69       64.80     11.17 o 
 -14   4   8       34.27       35.35      5.63 o 
 -13   4   8        2.86        2.60      2.89 o 
 -12   4   8        0.88        3.09      2.26 o 
 -11   4   8       57.55       58.75      4.77 o 
 -10   4   8       24.08       27.16      2.70 o 
  -9   4   8        0.01        2.45      1.78 o 
  -8   4   8       44.71       52.33      3.33 o 
  -7   4   8      103.59      112.69      5.67 o 
  -6   4   8      100.26       83.42      3.61 o 
  -5   4   8      154.93      162.90      5.41 o 
  -4   4   8       53.15       58.09      3.69 o 
  -3   4   8      283.90      244.81     12.33 o 
  -2   4   8        2.10        4.88      1.62 o 
  -1   4   8      286.58      267.88     10.54 o 
   0   4   8      131.69      129.40      6.95 o 
   1   4   8        0.35       -0.90      1.23 o 
   2   4   8        2.28        7.29      2.54 o 
   3   4   8      196.06      198.70      8.61 o 
   4   4   8        6.96        4.05      2.80 o 
   5   4   8       34.07       37.34      3.84 o 
   6   4   8       18.91       16.43      6.28 o 
   7   4   8       15.55       25.77      5.31 o 
 -14   5   8        1.97        0.03      2.72 o 
 -13   5   8        5.41        7.81      3.48 o 
 -12   5   8       33.94       32.60      5.16 o 
 -11   5   8        1.24        3.87      2.72 o 
 -10   5   8        2.98        5.23      2.15 o 
  -9   5   8       94.87       86.09      4.75 o 
  -8   5   8       53.87       63.89      3.88 o 
  -7   5   8        4.32        4.77      2.16 o 
  -6   5   8      129.61      122.80      5.22 o 
  -5   5   8       93.48       87.81      4.38 o 
  -4   5   8       40.08       39.75      2.73 o 
  -3   5   8      231.26      197.33      7.39 o 
  -2   5   8       48.18       44.54      3.03 o 
  -1   5   8       43.87       37.39      2.61 o 
   0   5   8       14.39       16.62      1.98 o 
   1   5   8       51.04       51.58      4.77 o 
   2   5   8       28.62       23.87      2.49 o 
   3   5   8        9.82        3.49      2.00 o 
   4   5   8        2.22        2.77      3.37 o 
   5   5   8        6.48        7.22      5.59 o 
   6   5   8        0.07        7.44      4.66 o 
 -13   6   8       26.28       23.68      5.63 o 
 -12   6   8       13.64       12.71      4.03 o 
 -11   6   8       13.67       20.81      4.13 o 
 -10   6   8       53.83       60.12      5.75 o 
  -9   6   8       74.47       65.24      5.56 o 
  -8   6   8       11.06       18.01      3.98 o 
  -7   6   8      114.57      110.88      6.13 o 
  -6   6   8      132.03      128.19      5.79 o 
  -5   6   8        0.07       -0.85      2.23 o 
  -4   6   8       91.34       77.08      4.27 o 
  -3   6   8      224.47      214.87      8.03 o 
  -2   6   8       11.15        8.36      2.05 o 
  -1   6   8       40.50       31.90      2.73 o 
   0   6   8       88.00       68.78      3.72 o 
   1   6   8       34.98       29.29      3.99 o 
   2   6   8        2.40        1.88      2.22 o 
   3   6   8       11.18       14.47      3.28 o 
   4   6   8        6.79        3.43      3.70 o 
   5   6   8        0.62       -1.95      3.94 o 
 -11   7   8        4.17        2.72      3.29 o 
 -10   7   8        3.27        7.15      8.56 o 
  -9   7   8       36.98       36.82      4.60 o 
  -8   7   8       28.93       38.23      4.56 o 
  -7   7   8        0.37        7.11      2.92 o 
  -6   7   8       26.13       37.12      4.64 o 
  -5   7   8      100.43       86.25      5.60 o 
  -4   7   8        3.22        7.73      2.44 o 
  -3   7   8       29.41       35.69      3.15 o 
  -2   7   8       60.48       49.42      4.14 o 
  -1   7   8        5.92        4.75      3.81 o 
   0   7   8        5.68        6.86      2.34 o 
   1   7   8       99.61      103.22      6.90 o 
   2   7   8       11.23       12.30      4.81 o 
   3   7   8        8.87        9.04      3.75 o 
   4   7   8       44.75       42.33      8.73 o 
  -9   8   8        0.16        1.00      4.06 o 
  -8   8   8       20.82       19.69      5.27 o 
  -7   8   8        8.19        7.48      4.21 o 
  -6   8   8        6.52        9.59      4.02 o 
  -5   8   8       45.86       42.39      5.32 o 
  -4   8   8       22.73       30.62      4.83 o 
  -3   8   8        0.49       -2.06      2.86 o 
  -2   8   8       18.39       26.97      5.16 o 
  -1   8   8       80.92       84.34      8.04 o 
   0   8   8        8.66        5.86      4.03 o 
   1   8   8        3.58       10.27      4.28 o 
   2   8   8       12.46        9.72      8.85 o 
  -4   9   8        0.72        3.02      3.55 o 
  -3   9   8        3.84        6.01      4.02 o 
 -15   1   9        0.05        1.05      3.18 o 
 -14   1   9        2.06        0.31      2.73 o 
 -13   1   9      114.03      111.09      6.40 o 
 -12   1   9        2.65        2.60      1.78 o 
 -11   1   9       51.80       55.00      3.89 o 
 -10   1   9      119.69      123.06      5.83 o 
  -9   1   9       73.14       67.04      3.78 o 
  -8   1   9       41.18       43.39      2.48 o 
  -7   1   9      655.23      611.08     21.58 o 
  -6   1   9      150.36      155.68      7.66 o 
  -5   1   9       53.71       56.54      4.45 o 
  -4   1   9      476.80      454.33     17.57 o 
  -3   1   9      781.22      802.37     30.89 o 
  -2   1   9        3.15        7.65      3.58 o 
  -1   1   9      192.29      173.62      8.00 o 
   0   1   9      452.49      490.05     23.21 o 
   1   1   9      209.10      204.17     11.36 o 
   2   1   9       13.49       18.31      3.10 o 
   3   1   9       98.29      105.61      6.74 o 
   4   1   9       78.94       73.35      6.03 o 
   5   1   9       53.49       60.58      6.69 o 
   6   1   9       18.63       17.60      3.74 o 
   7   1   9       23.16        9.75      4.05 o 
 -15   2   9       44.74       47.82      7.16 o 
 -14   2   9       31.27       40.57      5.44 o 
 -13   2   9        3.72        8.34      2.94 o 
 -12   2   9       32.19       25.99      3.26 o 
 -11   2   9      270.87      249.48      9.29 o 
 -10   2   9       21.69       24.44      2.60 o 
  -9   2   9      174.51      157.40      5.93 o 
  -8   2   9      217.00      208.94      6.59 o 
  -7   2   9      177.70      178.87      7.13 o 
  -6   2   9       31.11       29.66      4.32 o 
  -5   2   9      573.22      569.24     22.15 o 
  -4   2   9       65.92       85.12      6.35 o 
  -3   2   9       55.33       70.74      4.78 o 
  -2   2   9       67.09       71.29      6.39 o 
  -1   2   9       18.46       32.78      3.52 o 
   0   2   9        2.76        8.81      2.80 o 
   1   2   9       78.47       75.63      5.28 o 
   2   2   9        0.06        3.14      2.96 o 
   3   2   9       11.30       21.38      4.31 o 
   4   2   9      181.07      168.36      9.62 o 
   5   2   9       18.39       20.48      3.88 o 
   6   2   9        3.57        0.35      3.10 o 
   7   2   9        4.22        1.89      3.37 o 
 -15   3   9        1.02       -3.85      3.85 o 
 -14   3   9       14.80       12.28      5.67 o 
 -13   3   9       59.68       43.03      4.58 o 
 -12   3   9        0.04        2.26      2.35 o 
 -11   3   9       37.86       33.46      3.61 o 
 -10   3   9        0.63        2.94      1.74 o 
  -9   3   9       17.46       14.78      2.16 o 
  -8   3   9        4.33        3.48      1.88 o 
  -7   3   9       73.38       77.94      3.61 o 
  -6   3   9        0.15        5.03      2.76 o 
  -5   3   9       89.53       88.32      4.17 o 
  -4   3   9        0.34       -0.32      1.95 o 
  -3   3   9      141.96      129.34      7.03 o 
  -2   3   9        0.91       -0.51      2.44 o 
  -1   3   9       50.04       41.56      3.99 o 
   0   3   9      127.67      127.49      6.64 o 
   1   3   9       41.38       46.91      4.16 o 
   2   3   9       11.33       21.34      3.20 o 
   3   3   9       22.35       25.35      3.86 o 
   4   3   9       24.83       26.16      3.63 o 
   5   3   9       10.85        9.02      3.28 o 
   6   3   9       24.39       32.21      5.53 o 
 -14   4   9       35.09       32.53      5.99 o 
 -13   4   9        4.73       10.81      4.44 o 
 -12   4   9       58.03       57.69      5.09 o 
 -11   4   9       62.78       65.10      4.82 o 
 -10   4   9        5.14        5.46      2.12 o 
  -9   4   9        1.07        6.37      1.91 o 
  -8   4   9      171.27      170.97      7.80 o 
  -7   4   9       28.65       27.14      3.10 o 
  -6   4   9       43.67       53.51      3.76 o 
  -5   4   9       26.39       29.26      3.98 o 
  -4   4   9       14.65       15.88      2.24 o 
  -3   4   9        1.61        4.48      1.63 o 
  -2   4   9       55.34       50.02      4.20 o 
  -1   4   9      101.44       84.96      4.24 o 
   0   4   9        0.04       -1.68      2.21 o 
   1   4   9        4.00        7.31      3.83 o 
   2   4   9       20.29       23.16      3.49 o 
   3   4   9       13.82       19.20      3.23 o 
   4   4   9       11.65       13.25      3.45 o 
   5   4   9        6.32        4.66      3.51 o 
   6   4   9       15.10       16.61      6.22 o 
 -13   5   9       16.06       26.35      4.90 o 
 -12   5   9       15.56       25.48      4.56 o 
 -11   5   9        4.76        8.57      3.30 o 
 -10   5   9      101.86       98.01      6.14 o 
  -9   5   9       26.86       31.39      3.19 o 
  -8   5   9        2.16        2.04      1.87 o 
  -7   5   9       76.70       63.40      3.82 o 
  -6   5   9      124.70      124.24      6.20 o 
  -5   5   9       96.65       87.59      4.84 o 
  -4   5   9      138.74      150.80      8.51 o 
  -3   5   9      177.46      206.62     11.19 o 
  -2   5   9       34.21       38.55      4.13 o 
  -1   5   9       12.26       14.83      3.91 o 
   0   5   9       74.94       79.35      6.31 o 
   1   5   9       94.32       94.09      6.56 o 
   2   5   9       15.06       22.45      3.72 o 
   3   5   9      136.83      151.00     16.01 o 
   4   5   9       30.64       34.90      6.40 o 
   5   5   9        4.38        3.75      5.40 o 
 -12   6   9        5.81        7.28      4.83 o 
 -11   6   9        0.11       -0.62      3.20 o 
 -10   6   9        3.26        3.23      2.92 o 
  -9   6   9        0.86        3.86      2.62 o 
  -8   6   9        8.05        6.16      2.33 o 
  -7   6   9       11.69       11.14      2.30 o 
  -6   6   9       53.14       58.17      4.62 o 
  -5   6   9        3.35        1.17      2.29 o 
  -4   6   9        7.45        7.46      2.38 o 
  -3   6   9       13.00       14.72      2.78 o 
  -2   6   9       40.35       35.74      3.92 o 
  -1   6   9       37.44       35.39      3.70 o 
   0   6   9       11.65        9.67      2.87 o 
   1   6   9       27.93       26.78      4.23 o 
   2   6   9        8.70        6.88      3.73 o 
   3   6   9        1.73       -4.91      4.91 o 
   4   6   9        0.18        7.41      5.97 o 
 -10   7   9       18.51       15.83      4.56 o 
  -9   7   9        5.21       12.00      4.67 o 
  -8   7   9        0.14        1.60      3.32 o 
  -7   7   9        1.32       -0.15      2.47 o 
  -6   7   9       22.28       29.11      4.68 o 
  -5   7   9        5.62        6.70      2.93 o 
  -4   7   9        2.60        9.20      3.46 o 
  -3   7   9        1.05       -2.47      2.47 o 
  -2   7   9        6.15        7.33      3.19 o 
  -1   7   9        4.69        6.90      3.04 o 
   0   7   9        4.59        0.71      2.75 o 
   1   7   9        9.85        3.53      3.31 o 
   2   7   9       20.93       23.75      5.79 o 
  -8   8   9       20.61       35.62     10.01 o 
  -7   8   9       46.77       33.90      7.46 o 
  -6   8   9       14.68       21.57      6.38 o 
  -5   8   9       59.78       59.02      7.63 o 
  -4   8   9       29.70       49.46      9.88 o 
  -3   8   9        7.82        7.83      5.35 o 
  -2   8   9       14.01       15.55     11.13 o 
  -1   8   9       27.56       32.15      7.44 o 
 -15   0  10       17.29       33.20     12.11 o 
 -14   0  10        1.36        1.38      3.99 o 
 -13   0  10        2.86        3.51      3.04 o 
 -12   0  10        8.35       13.27      3.51 o 
 -11   0  10       45.63       46.92      5.31 o 
 -10   0  10        3.42        3.31      3.71 o 
  -9   0  10       83.37      102.06      8.69 o 
  -8   0  10       12.69       18.15      4.40 o 
  -7   0  10       23.26       26.92      4.97 o 
  -6   0  10        0.41        3.65      3.45 o 
  -5   0  10      366.45      370.75     26.25 o 
  -4   0  10        9.62       24.73     20.39 o 
  -3   0  10      158.95      164.32     11.70 o 
  -2   0  10       73.30       89.38      8.60 o 
  -1   0  10       19.23       27.66      9.17 o 
   0   0  10       30.42       40.64      5.73 o 
   1   0  10      119.98      144.02     12.47 o 
   2   0  10        3.31        1.95      3.63 o 
   3   0  10      154.27      145.52     12.33 o 
   4   0  10      120.66      139.83     12.64 o 
   5   0  10        7.00       20.34      6.63 o 
   6   0  10      111.84      104.61     15.83 o 
 -15   1  10       28.28       23.53      8.31 o 
 -14   1  10       38.80       28.60      8.54 o 
 -13   1  10        1.00        0.15      1.90 o 
 -12   1  10       78.32       59.89      4.12 o 
 -11   1  10      139.34      120.52      5.60 o 
 -10   1  10        1.50       -0.67      1.86 o 
  -9   1  10       47.56       54.28      5.20 o 
  -8   1  10      150.31      148.93      8.53 o 
  -7   1  10       55.00       61.33      5.10 o 
  -6   1  10      120.96      129.49      8.03 o 
  -5   1  10      617.99      678.38     28.56 o 
  -4   1  10        0.11       -2.34      2.34 o 
  -3   1  10       48.98       47.79      4.07 o 
  -2   1  10      236.68      230.21     10.41 o 
  -1   1  10      307.11      274.31     13.22 o 
   0   1  10        0.59       -0.45      2.41 o 
   1   1  10      182.99      182.15     10.60 o 
   2   1  10       76.98       64.24      5.08 o 
   3   1  10        7.74       11.55      3.51 o 
   4   1  10        7.90        9.62      3.11 o 
   5   1  10        5.99       -0.44      2.35 o 
   6   1  10        8.14        2.26      3.20 o 
 -15   2  10       24.23       27.94     18.42 o 
 -14   2  10        4.51       -0.35      3.33 o 
 -13   2  10        9.68        7.27      3.22 o 
 -12   2  10        9.72       10.99      3.71 o 
 -11   2  10        5.42        4.01      2.60 o 
 -10   2  10        0.02       -0.22      1.85 o 
  -9   2  10        0.01       -1.82      1.82 o 
  -8   2  10        0.04       -0.16      2.08 o 
  -7   2  10        0.01        3.26      2.49 o 
  -6   2  10       40.74       46.00      4.37 o 
  -5   2  10       59.42       56.21      4.51 o 
  -4   2  10      216.77      216.35     10.50 o 
  -3   2  10        7.88       11.72      2.65 o 
  -2   2  10        1.17        2.44      2.08 o 
  -1   2  10       66.48       64.01      4.96 o 
   0   2  10      291.38      257.35     12.73 o 
   1   2  10       22.01       29.63      4.11 o 
   2   2  10       57.34       51.03      4.54 o 
   3   2  10        6.25        7.94      2.92 o 
   4   2  10       53.28       52.26      6.04 o 
   5   2  10        2.17       -0.40      3.13 o 
   6   2  10        0.21        0.36      3.46 o 
 -14   3  10        1.80        5.01      3.83 o 
 -13   3  10        0.01        0.27      2.69 o 
 -12   3  10       54.69       50.61      5.42 o 
 -11   3  10       40.25       43.98      5.63 o 
 -10   3  10        8.66       10.61      2.68 o 
  -9   3  10       64.95       62.28      4.53 o 
  -8   3  10      133.44      131.97     10.41 o 
  -7   3  10      164.63      164.02      9.86 o 
  -6   3  10       27.21       31.23      3.79 o 
  -5   3  10       16.02       32.94      4.32 o 
  -4   3  10      412.84      391.15     17.79 o 
  -3   3  10       51.58       57.15      4.74 o 
  -2   3  10       80.88       81.07      5.99 o 
  -1   3  10       76.51       77.11      6.19 o 
   0   3  10       10.45       13.08      2.99 o 
   1   3  10       10.49       11.27      4.65 o 
   2   3  10      150.40      131.24      8.55 o 
   3   3  10       11.92       13.34      6.51 o 
   4   3  10       15.18       14.42      4.48 o 
   5   3  10       25.52       37.14      6.11 o 
 -14   4  10        0.07        2.26      5.29 o 
 -13   4  10       77.48       58.72      7.16 o 
 -12   4  10       37.18       38.85      4.80 o 
 -11   4  10        1.48        0.96      2.92 o 
 -10   4  10       86.15       65.87      5.31 o 
  -9   4  10       90.07       68.70      4.96 o 
  -8   4  10        0.00        2.82      1.93 o 
  -7   4  10       80.04       68.29      4.50 o 
  -6   4  10      107.47      101.19      6.71 o 
  -5   4  10        8.49        9.38      2.71 o 
  -4   4  10      199.65      191.74     10.51 o 
  -3   4  10       30.97       36.34      4.54 o 
  -2   4  10       25.04       23.63      3.79 o 
  -1   4  10       11.31       16.61      3.03 o 
   0   4  10      107.25       97.44      6.76 o 
   1   4  10       23.23       25.70      3.71 o 
   2   4  10       17.09       19.23      3.79 o 
   3   4  10        0.18        3.39      2.67 o 
   4   4  10       35.73       31.32     11.58 o 
 -13   5  10        2.81       10.11      9.27 o 
 -12   5  10        2.88       12.52      8.18 o 
 -11   5  10        1.04        0.69      3.45 o 
 -10   5  10        4.85       10.68      5.64 o 
  -9   5  10        1.44        1.42      2.68 o 
  -8   5  10        0.11        3.55      2.59 o 
  -7   5  10        7.23       12.30      3.51 o 
  -6   5  10        8.93        9.50      2.78 o 
  -5   5  10        1.58       -1.98      2.60 o 
  -4   5  10        0.63       -1.61      2.53 o 
  -3   5  10       13.35       14.41      3.33 o 
  -2   5  10        6.07       12.90      4.74 o 
  -1   5  10        0.93        2.33      2.22 o 
   0   5  10        7.90        6.24      2.91 o 
   1   5  10        0.35        6.14      3.09 o 
   2   5  10       32.16       30.45      5.55 o 
   3   5  10        0.01        6.02      4.95 o 
 -11   6  10        1.54        1.85      4.37 o 
 -10   6  10        1.54        2.38      9.27 o 
  -9   6  10        2.36        4.73      3.25 o 
  -8   6  10        0.24        0.59      2.81 o 
  -7   6  10        4.03        9.10      3.08 o 
  -6   6  10        0.09       -0.49      4.55 o 
  -5   6  10        0.73       -2.36      2.72 o 
  -4   6  10       32.85       39.66      5.01 o 
  -3   6  10       16.29       13.22      3.55 o 
  -2   6  10        0.09        2.83      2.71 o 
  -1   6  10       12.26       14.43      4.53 o 
   0   6  10       55.58       60.80      7.55 o 
   1   6  10       36.38       35.71      8.73 o 
   2   6  10        2.49        6.55      6.00 o 
  -9   7  10       18.84       21.17      6.60 o 
  -8   7  10       54.28       42.77      7.41 o 
  -7   7  10       46.48       46.78      6.89 o 
  -6   7  10        5.96        1.95      3.48 o 
  -5   7  10       37.36       36.73     11.65 o 
  -4   7  10       32.22       33.76      6.90 o 
  -3   7  10       14.98       11.16      4.40 o 
  -2   7  10       25.58       31.71      5.20 o 
  -1   7  10        8.19        9.20      4.20 o 
   0   7  10        0.94        4.49      4.10 o 
 -14   1  11        0.64       -4.79      5.13 o 
 -13   1  11       14.11       12.57      4.11 o 
 -12   1  11       90.77       83.75      7.20 o 
 -11   1  11       20.03       19.17      3.67 o 
 -10   1  11       10.57        9.99      4.60 o 
  -9   1  11       35.86       31.93      4.63 o 
  -8   1  11       21.31       30.39      4.07 o 
  -7   1  11       40.06       41.91      4.67 o 
  -6   1  11       38.45       36.94      4.87 o 
  -5   1  11        0.03        3.72      4.58 o 
  -4   1  11        1.77        3.80      4.92 o 
  -3   1  11        1.90        0.62      2.41 o 
  -2   1  11        0.63        2.36      2.42 o 
  -1   1  11        0.16        5.75      4.50 o 
   0   1  11       47.52       40.24      5.31 o 
   1   1  11        2.43        0.00      2.11 o 
   2   1  11        0.76        1.58      2.91 o 
   3   1  11       46.43       45.21      5.68 o 
   4   1  11       26.23       24.32      4.44 o 
 -14   2  11       42.96       35.83      7.94 o 
 -13   2  11       13.46        9.87      7.75 o 
 -12   2  11       22.74       19.22      4.11 o 
 -11   2  11       30.26       32.82      4.56 o 
 -10   2  11       64.97       59.86      5.65 o 
  -9   2  11        2.86        1.07      3.06 o 
  -8   2  11      200.99      188.94     10.76 o 
  -7   2  11      131.18      133.36      8.63 o 
  -6   2  11        1.11        0.11      2.09 o 
  -5   2  11       18.75       16.83      3.48 o 
  -4   2  11      357.29      358.92     17.19 o 
  -3   2  11       70.79       77.20      5.97 o 
  -2   2  11        8.44       15.04      4.95 o 
  -1   2  11       95.72      112.20     11.46 o 
   0   2  11       83.04       74.37      6.30 o 
   1   2  11        0.87       -3.11      3.11 o 
   2   2  11       25.36       26.19      4.33 o 
   3   2  11       22.40       21.43      4.07 o 
   4   2  11       12.32       11.20      4.11 o 
 -14   3  11        0.15        5.55      5.41 o 
 -13   3  11        1.00        2.74      4.01 o 
 -12   3  11        6.80        9.21      4.41 o 
 -11   3  11        0.50        4.53      3.47 o 
 -10   3  11       28.45       34.28      4.99 o 
  -9   3  11        0.11        2.09      2.91 o 
  -8   3  11        0.59        2.34      2.90 o 
  -7   3  11        4.67       13.42      3.67 o 
  -6   3  11       85.35       86.45      6.71 o 
  -5   3  11        3.94        6.50      2.90 o 
  -4   3  11       86.87       97.68      6.87 o 
  -3   3  11      121.11      112.92      7.72 o 
  -2   3  11        0.23        7.01      5.78 o 
  -1   3  11       15.82       21.94      3.69 o 
   0   3  11      133.12      115.84      8.20 o 
   1   3  11       38.04       46.94      5.19 o 
   2   3  11        0.44        0.44      2.98 o 
   3   3  11       59.48       62.45      6.58 o 
   4   3  11        6.37        0.54      3.59 o 
 -13   4  11       10.83        6.09      5.49 o 
 -12   4  11        0.79        6.34      6.47 o 
 -11   4  11        3.39        9.26      3.92 o 
 -10   4  11        1.08        3.89      3.06 o 
  -9   4  11        1.90        2.93      3.25 o 
  -8   4  11        0.41       -1.00      3.34 o 
  -7   4  11        2.97        3.95      2.90 o 
  -6   4  11        0.30       -0.34      3.13 o 
  -5   4  11       20.44       26.04      7.34 o 
  -4   4  11       23.10       27.49      4.34 o 
  -3   4  11        2.53        8.38      3.22 o 
  -2   4  11       18.91       24.22      3.58 o 
  -1   4  11       33.02       36.69      4.57 o 
   0   4  11       33.68       31.75      5.12 o 
   1   4  11        0.44       -0.39      3.04 o 
   2   4  11       89.52       85.39      7.27 o 
   3   4  11        4.89       -0.79      4.51 o 
 -12   5  11       22.29       14.05      6.85 o 
 -11   5  11       10.46       10.16      4.84 o 
 -10   5  11       11.72       14.81      4.70 o 
  -9   5  11      117.11      115.29      8.47 o 
  -8   5  11        9.99       11.93      5.12 o 
  -7   5  11        2.30        7.14      3.52 o 
  -6   5  11       58.07       50.25      5.28 o 
  -5   5  11       39.44       43.50      4.77 o 
  -4   5  11        1.41        2.63      2.74 o 
  -3   5  11        2.48        4.26      3.10 o 
  -2   5  11       53.79       53.02      5.94 o 
  -1   5  11        0.71       -1.74      2.77 o 
   0   5  11       12.73       10.59      3.42 o 
   1   5  11        2.22        6.29     13.63 o 
   2   5  11        1.60        1.73      3.66 o 
 -10   6  11       12.93       28.06     11.71 o 
  -9   6  11        0.80       -0.94      4.58 o 
  -8   6  11       16.60       15.98      8.72 o 
  -7   6  11       65.24       57.83      8.42 o 
  -6   6  11        0.41        2.06      3.08 o 
  -5   6  11       38.20       41.58      4.98 o 
  -4   6  11       79.72       83.51      7.42 o 
  -3   6  11        0.19        5.95      3.48 o 
  -2   6  11       55.50       61.30      8.12 o 
  -1   6  11       45.55       47.98      6.89 o 
   0   6  11       22.43       22.74      5.78 o 
  -7   7  11       42.71       30.58      8.68 o 
  -6   7  11        0.22        8.96      5.66 o 
  -5   7  11        6.04        6.59      5.48 o 
  -4   7  11       16.96       11.28      5.62 o 
  -3   7  11        0.01        6.89      6.19 o 
 -14   0  12        2.45        2.42      6.63 o 
 -13   0  12      108.02      105.23     12.39 o 
 -12   0  12      307.53      256.65     23.05 o 
 -11   0  12       11.32       14.52      5.38 o 
 -10   0  12       92.51       97.01     10.53 o 
  -9   0  12      403.96      412.11     31.66 o 
  -8   0  12      442.18      465.12     35.78 o 
  -7   0  12       39.81       49.18      7.53 o 
  -6   0  12      667.36      692.18     47.66 o 
  -5   0  12      158.45      170.36     15.03 o 
  -4   0  12      111.05       97.25      9.89 o 
  -3   0  12       51.32       48.12      8.96 o 
  -2   0  12      288.33      285.62     22.16 o 
  -1   0  12       24.00       18.84      5.54 o 
   0   0  12        0.80        8.29      5.82 o 
   1   0  12        1.53       -1.37      8.67 o 
   2   0  12       13.76       13.08      5.95 o 
   3   0  12        9.36        2.80      4.41 o 
 -14   1  12        0.51        5.23      5.05 o 
 -13   1  12        0.01       -0.18      3.82 o 
 -12   1  12       13.06        6.23      3.32 o 
 -11   1  12        0.17        0.03      2.44 o 
 -10   1  12        8.80       10.99      3.53 o 
  -9   1  12        0.72        4.04      3.16 o 
  -8   1  12        0.22       -1.08      2.87 o 
  -7   1  12       68.66       87.75      8.00 o 
  -6   1  12       61.62       66.21      6.44 o 
  -5   1  12        9.04       10.34      4.48 o 
  -4   1  12       14.46       21.29      3.90 o 
  -3   1  12        3.25       -1.45      3.10 o 
  -2   1  12       22.57       25.37      4.19 o 
  -1   1  12        4.39        3.68      3.34 o 
   0   1  12       73.44       64.91      6.46 o 
   1   1  12        1.93       -0.62      2.71 o 
   2   1  12       20.97       19.91      5.48 o 
   3   1  12       50.81       52.33      6.29 o 
 -13   2  12        0.03       -0.55      3.54 o 
 -12   2  12        1.12        2.99      3.73 o 
 -11   2  12       17.25       13.01      3.93 o 
 -10   2  12        0.79        6.53      3.15 o 
  -9   2  12        3.60        9.40      3.30 o 
  -8   2  12        2.62        0.38      3.13 o 
  -7   2  12       17.58       13.59      4.87 o 
  -6   2  12       11.15       11.30      3.53 o 
  -5   2  12       40.82       39.44      5.54 o 
  -4   2  12        2.81        3.99      3.76 o 
  -3   2  12        0.53       -0.53      2.57 o 
  -2   2  12        0.42        3.53      3.35 o 
  -1   2  12       10.15       10.72      3.50 o 
   0   2  12        8.58       12.57      3.88 o 
   1   2  12        7.47        2.97      2.95 o 
   2   2  12       12.14       18.13      4.68 o 
 -13   3  12       27.57       16.76      5.68 o 
 -12   3  12        0.30       -2.03      3.63 o 
 -11   3  12       26.20       28.74      4.93 o 
 -10   3  12       41.82       43.96      5.60 o 
  -9   3  12        7.89       11.62      3.64 o 
  -8   3  12       71.95       85.84      7.44 o 
  -7   3  12       91.74      102.35      8.97 o 
  -6   3  12        1.29       17.99      4.26 o 
  -5   3  12       54.56       56.03      5.93 o 
  -4   3  12       66.60       78.46      8.08 o 
  -3   3  12       20.60       23.01      4.35 o 
  -2   3  12        4.59        4.19      3.03 o 
  -1   3  12       74.34       61.94      6.12 o 
   0   3  12       18.73       19.21      4.24 o 
   1   3  12        5.65        4.25      4.19 o 
   2   3  12       11.66       11.95      4.09 o 
 -12   4  12       31.50       47.36      9.18 o 
 -11   4  12        8.33       12.15      4.67 o 
 -10   4  12        8.02        8.28      3.37 o 
  -9   4  12       25.99       33.11      5.20 o 
  -8   4  12       21.96       22.96      4.67 o 
  -7   4  12        5.29        7.09      3.52 o 
  -6   4  12       33.59       35.61      4.67 o 
  -5   4  12       63.47       66.54      6.56 o 
  -4   4  12       11.54       11.34      6.21 o 
  -3   4  12       21.71       22.57      4.67 o 
  -2   4  12       75.61       87.08      7.94 o 
  -1   4  12       18.07       20.56      5.36 o 
   0   4  12        2.17        7.41      4.03 o 
   1   4  12       57.18       57.73      6.96 o 
 -10   5  12        0.41        2.42      4.51 o 
  -9   5  12        0.13        4.82      3.32 o 
  -8   5  12        7.16       10.09      4.11 o 
  -7   5  12        1.09        3.25      3.20 o 
  -6   5  12        6.07        5.42      3.57 o 
  -5   5  12        0.02       10.22      4.95 o 
  -4   5  12        0.17        2.99      3.25 o 
  -3   5  12        6.94        6.99      5.03 o 
  -2   5  12        6.61        4.29      3.27 o 
  -1   5  12        0.02       -0.59      3.34 o 
  -8   6  12       39.47       33.04      6.30 o 
  -7   6  12        0.80       -1.40      3.69 o 
  -6   6  12        2.09       -2.78      3.85 o 
  -5   6  12       13.21        7.38      4.09 o 
  -4   6  12       23.03       21.62      5.40 o 
  -3   6  12        2.10       -1.62      3.80 o 
 -13   1  13        3.19        5.64      5.18 o 
 -12   1  13        5.13        4.84      3.29 o 
 -11   1  13        7.65       15.86      4.58 o 
 -10   1  13        1.39       -2.85      3.43 o 
  -9   1  13       30.53       31.71      7.74 o 
  -8   1  13       52.36       54.67      6.75 o 
  -7   1  13        3.85        8.69      3.89 o 
  -6   1  13       15.57       15.61      4.55 o 
  -5   1  13       94.31       97.86      8.49 o 
  -4   1  13       20.62       29.03      4.91 o 
  -3   1  13       31.07       39.72      5.70 o 
  -2   1  13       74.89       86.24      7.91 o 
  -1   1  13       21.81       33.89      5.83 o 
   0   1  13        0.00        0.03      2.69 o 
   1   1  13       38.52       46.58      8.29 o 
 -12   2  13        4.96       17.25      5.69 o 
 -11   2  13       28.57       31.25      5.71 o 
 -10   2  13       60.45       56.22      6.88 o 
  -9   2  13        7.02        6.07      3.75 o 
  -8   2  13        5.09        8.13      5.54 o 
  -7   2  13      111.96      106.49      8.83 o 
  -6   2  13       48.54       56.15      6.85 o 
  -5   2  13       27.26       39.76      8.12 o 
  -4   2  13       77.11       87.73      8.24 o 
  -3   2  13       30.97       33.05      6.02 o 
  -2   2  13        2.87        3.96      4.27 o 
  -1   2  13       66.11       63.60      7.26 o 
   0   2  13       47.54       51.80      6.81 o 
 -11   3  13       12.24       10.78      4.60 o 
 -10   3  13        0.15        2.50      3.62 o 
  -9   3  13        1.06        4.13      3.57 o 
  -8   3  13        2.69        3.09      3.15 o 
  -7   3  13        0.81       -1.57      3.05 o 
  -6   3  13        7.94        4.44      3.47 o 
  -5   3  13        6.45        7.98      3.59 o 
  -4   3  13        1.23        2.12      3.59 o 
  -3   3  13        1.53        2.04      3.27 o 
  -2   3  13        0.32        1.69      2.83 o 
  -1   3  13        8.48        6.97      3.68 o 
 -10   4  13        9.60        6.77      3.81 o 
  -9   4  13        4.66        5.73      3.61 o 
  -8   4  13       13.54        6.69      3.90 o 
  -7   4  13        3.22        7.37      4.12 o 
  -6   4  13        0.44       -3.45      3.45 o 
  -5   4  13        2.80        0.45      2.81 o 
  -4   4  13        8.86        5.49      3.45 o 
  -3   4  13        0.62       -3.49      3.68 o 
  -2   4  13       15.47       15.01      4.31 o 
  -7   5  13        0.17       -3.24      3.80 o 
  -6   5  13       37.65       50.37      7.02 o 
  -5   5  13      128.49      116.73     10.13 o 
 -11   0  14        0.03       -5.22      5.22 o 
 -10   0  14        3.16       -0.05      5.65 o 
  -9   0  14        5.26        7.80      5.30 o 
  -8   0  14        7.25       -5.49      5.49 o 
  -7   0  14       14.37       11.38      5.42 o 
  -6   0  14       21.74       25.64      7.98 o 
  -5   0  14       58.78       78.84     12.11 o 
  -4   0  14        8.49       25.55      7.00 o 
  -3   0  14        4.42        7.64      6.06 o 
  -2   0  14       13.39        7.77      6.53 o 
 -11   1  14        0.01        2.88      3.64 o 
 -10   1  14       42.80       34.67      6.43 o 
  -9   1  14       66.64       67.18      8.14 o 
  -8   1  14        0.14        0.42      4.06 o 
  -7   1  14       23.39       34.05      5.69 o 
  -6   1  14        1.58        0.48      2.97 o 
  -5   1  14        4.26        3.90      3.80 o 
  -4   1  14        0.03        1.73      3.58 o 
  -3   1  14       13.49       19.91      5.42 o 
  -2   1  14        3.86        4.42      3.88 o 
 -10   2  14        9.87        8.92      4.47 o 
  -9   2  14        1.14        5.05      6.27 o 
  -8   2  14        0.45       -0.61      3.36 o 
  -7   2  14        7.19        5.08      4.28 o 
  -6   2  14        1.09        2.32      3.63 o 
  -5   2  14        1.62        7.50      4.80 o 
  -4   2  14        3.81        9.30      4.03 o 
  -3   2  14        1.92       -1.65      3.28 o 
  -9   3  14       22.59       36.34      6.59 o 
  -8   3  14       40.01       34.16      6.52 o 
  -7   3  14       20.36       23.84      5.33 o 
  -6   3  14       42.01       48.66      6.97 o 
  -5   3  14       42.97       43.87      6.54 o 
  -4   3  14        0.07        1.96      3.89 o 
                                                 
